# Supplementary material for: Plastid phylogenomic insights into relationships of all flowering plant families
Source: BMC Biol. 2021 Oct 29;19:232. doi: 10.1186/s12915-021-01166-2 (PMC8555322; doi:10.1186/s12915-021-01166-2)
Supplement: Supplementary file 1 — Additional file 1: Table S1. Species sampled in this study. The 4792 individuals sampled including 86 newly sequenced plastomes, involving 4498 angiosperm species and 162 gymnosperm species. [file 12915_2021_1166_MOESM1_ESM.xlsx]

## Sheet: Sheet1
Table S1. Species sampled in this study, including 86 newly sequenced plastomes.
Class	Order（68+8）	Family（433+12）	Genus（2024+77）	Latin name（4559+165）	Species（4498+162）	Code	Source	Vouchera	Identifierb	Location
Angiosperm	Caryophyllales	Didiereaceae	Alluaudia	Alluaudia ascendens	Alluaudia ascendens	B200901	GenBank		B200901
Angiosperm	Caryophyllales	Ancistrocladaceae	Ancistrocladus	Ancistrocladus korupensis	Ancistrocladus korupensis	B200902	GenBank		B200902
Angiosperm	Caryophyllales	Basellaceae	Anredera	Anredera baselloides	Anredera baselloides	B200903	GenBank		B200903
Angiosperm	Caryophyllales	Asteropeiaceae	Asteropeia	Asteropeia micraster	Asteropeia micraster	B200904	GenBank		B200904
Angiosperm	Caryophyllales	Nyctaginaceae	Bougainvillea	Bougainvillea glabra	Bougainvillea glabra	B200905	GenBank		B200905
Angiosperm	Caryophyllales	Amaranthaceae	Celosia	Celosia cristata	Celosia cristata	B200906	GenBank		B200906
Angiosperm	Caryophyllales	Montiaceae	Claytonia	Claytonia virginica	Claytonia virginica	B200907	GenBank		B200907
Angiosperm	Caryophyllales	Aizoaceae	Delosperma	Delosperma napiforme	Delosperma napiforme	B200908	GenBank		B200908
Angiosperm	Caryophyllales	Droseraceae	Drosera	Drosera capensis	Drosera capensis	B200909	GenBank		B200909
Angiosperm	Caryophyllales	Drosophyllaceae	Drosophyllum	Drosophyllum lusitanicum	Drosophyllum lusitanicum	B200910	GenBank		B200910
Angiosperm	Caryophyllales	Gisekiaceae	Gisekia	Gisekia africana	Gisekia africana	B200911	GenBank		B200911
Angiosperm	Caryophyllales	Halophytaceae	Halophytum	Halophytum ameghinoi	Halophytum ameghinoi	B200912	GenBank		B200912
Angiosperm	Caryophyllales	Limeaceae	Limeum	Limeum africanum	Limeum africanum	B200913	GenBank		B200913
Angiosperm	Caryophyllales	Plumbaginaceae	Limonium	Limonium arborescens	Limonium arborescens	B200914	GenBank		B200914
Angiosperm	Caryophyllales	Nepenthaceae	Nepenthes	Nepenthes alata	Nepenthes alata	B200915	GenBank		B200915
Angiosperm	Caryophyllales	Cactaceae	Opuntia	Opuntia microdasys	Opuntia microdasys	B200916	GenBank		B200916
Angiosperm	Caryophyllales	Cactaceae	Pereskia	Pereskia aculeata	Pereskia aculeata	B200917	GenBank		B200917
Angiosperm	Caryophyllales	Polygonaceae	Persicaria	Persicaria virginiana	Persicaria virginiana	B200918	GenBank		B200918
Angiosperm	Caryophyllales	Achatocarpaceae	Phaulothamnus	Phaulothamnus spinescens	Phaulothamnus spinescens	B200919	GenBank		B200919
Angiosperm	Caryophyllales	Phytolaccaceae	Phytolacca	Phytolacca americana	Phytolacca americana	B200920	GenBank		B200920
Angiosperm	Caryophyllales	Rhabdodendraceae	Rhabdodendron	Rhabdodendron amazonicum	Rhabdodendron amazonicum	B200921	GenBank		B200921
Angiosperm	Caryophyllales	Petiveriaceae	Rivina	Rivina humilis	Rivina humilis	B200922	GenBank		B200922
Angiosperm	Caryophyllales	Sarcobataceae	Sarcobatus	Sarcobatus vermiculatus	Sarcobatus vermiculatus	B200923	GenBank		B200923
Angiosperm	Caryophyllales	Simmondsiaceae	Simmondsia	Simmondsia chinensis	Simmondsia chinensis	B200924	GenBank		B200924
Angiosperm	Caryophyllales	Caryophyllaceae	Stellaria	Stellaria media	Stellaria media	B200925	GenBank		B200925
Angiosperm	Caryophyllales	Tamaricaceae	Tamarix	Tamarix chinensis	Tamarix chinensis	B200926	GenBank		B200926
Angiosperm	Caryophyllales	Dioncophyllaceae	Triphyophyllum	Triphyophyllum peltatum	Triphyophyllum peltatum	B200927	GenBank		B200927
Angiosperm	Caryophyllales	Caryophyllaceae	Cerastium	Cerastium arvense	Cerastium arvense	Yao01	GenBank		MH627219
Angiosperm	Caryophyllales	Amaranthaceae	Froelichia	Froelichia latifolia	Froelichia latifolia	Yao02	GenBank		MH286309
Angiosperm	Caryophyllales	Lophiocarpaceae	Lophiocarpus	Lophiocarpus polystachyus	Lophiocarpus polystachyus	Yao03	GenBank		MH286341
Angiosperm	Caryophyllales	Macarthuriaceae	Macarthuria	Macarthuria keigheryi	Macarthuria keigheryi	Yao04	GenBank		MK397926
Angiosperm	Caryophyllales	Montiaceae	Montiaceae	Montiaceae sp.	Montiaceae sp.	Yao05	GenBank		NC_041269
Angiosperm	Cornales	Hydrostachyaceae	Hydrostachys	Hydrostachys imbricata	Hydrostachys imbricata	9625	GenBank		NC_044799
Angiosperm	Cornales	Hydrostachyaceae	Hydrostachys	Hydrostachys multifida	Hydrostachys multifida	9626	GenBank		MN380647
Angiosperm	Cornales	Hydrostachyaceae	Hydrostachys	Hydrostachys sp.	Hydrostachys sp.	FCN17115	GenBank		MN380683
Angiosperm	Cornales	Grubbiaceae	Grubbia	Grubbia tomentosa	Grubbia tomentosa	Y451	GenBank		NC_044844
Angiosperm	Cornales	Grubbiaceae	Grubbia	Grubbia rosmarinifolia	Grubbia rosmarinifolia	Y453	GenBank		NC_044845
Angiosperm	Cornales	Hydrostachyaceae	Hydrostachys	Hydrostachys polymorpha	Hydrostachys polymorpha	Y492	GenBank		NC_044847
Angiosperm	Cucurbitales	Cucurbitaceae	Gynostemma	Gynostemma aggregatum	Gynostemma aggregatum	Burmanicum_NC_036141	GenBank		NC_036141
Angiosperm	Caryophyllales	Amaranthaceae	Beta	Beta vulgaris	Beta vulgaris	EF534108	GenBank		EF534108
Angiosperm	Caryophyllales	Polygonaceae	Rumex	Rumex acetosa	Rumex acetosa	KC817303	GenBank		KC817303
Angiosperm	Caryophyllales	Caryophyllaceae	Dianthus	Dianthus longicalyx	Dianthus longicalyx	KM668208	GenBank		KM668208
Angiosperm	Caryophyllales	Amaranthaceae	Bienertia	Bienertia sinuspersici	Bienertia sinuspersici	KU726550	GenBank		KU726550
Angiosperm	Caryophyllales	Amaranthaceae	Amaranthus	Amaranthus hypochondriacus	Amaranthus hypochondriacus	KX279888	GenBank		KX279888
Angiosperm	Caryophyllales	Nyctaginaceae	Pisoniella	Pisoniella arborescens	Pisoniella arborescens	MH286306	GenBank		MH286306
Angiosperm	Caryophyllales	Microteaceae	Microtea	Microtea debilis	Microtea debilis	MH286307	GenBank		MH286307
Angiosperm	Caryophyllales	Nyctaginaceae	Guapira	Guapira discolor	Guapira discolor	MH286310	GenBank		MH286310
Angiosperm	Caryophyllales	Nyctaginaceae	Salpianthus	Salpianthus macrodontus	Salpianthus macrodontus	MH286311	GenBank		MH286311
Angiosperm	Caryophyllales	Ancistrocladaceae	Ancistrocladus	Ancistrocladus congolensis	Ancistrocladus congolensis	MH286312	GenBank		MH286312
Angiosperm	Caryophyllales	Polygonaceae	Antigonon	Antigonon leptopus	Antigonon leptopus	MH286313	GenBank		MH286313
Angiosperm	Caryophyllales	Polygonaceae	Afrobrunnichia	Afrobrunnichia erecta	Afrobrunnichia erecta	MH286316	GenBank		MH286316
Angiosperm	Caryophyllales	Petiveriaceae	Monococcus	Monococcus echinophorus	Monococcus echinophorus	MH286317	GenBank		MH286317
Angiosperm	Caryophyllales	Nyctaginaceae	Nyctaginia	Nyctaginia capitata	Nyctaginia capitata	MH286318	GenBank		MH286318
Angiosperm	Caryophyllales	Limeaceae	Limeum	Limeum africanum	Limeum africanum	MH286320	GenBank		MH286320
Angiosperm	Caryophyllales	Nyctaginaceae	Acleisanthes	Acleisanthes obtusa	Acleisanthes obtusa	MH286321	GenBank		MH286321
Angiosperm	Caryophyllales	Lophiocarpaceae	Corbichonia	Corbichonia decumbens	Corbichonia decumbens	MH286323	GenBank		MH286323
Angiosperm	Caryophyllales	Molluginaceae	Pharnaceum	Pharnaceum aurantium	Pharnaceum aurantium	MH286333	GenBank		MH286333
Angiosperm	Caryophyllales	Molluginaceae	Glinus	Glinus lotoides var. virens	Glinus lotoides var. virens	MH286335	GenBank		MH286335
Angiosperm	Caryophyllales	Sarcobataceae	Agdestis	Agdestis clematidea	Agdestis clematidea	MH286339	GenBank		MH286339
Angiosperm	Caryophyllales	Petiveriaceae	Seguieria	Seguieria americana	Seguieria americana	MH286340	GenBank		MH286340
Angiosperm	Caryophyllales	Molluginaceae	Hypertelis	Hypertelis spergulacea	Hypertelis spergulacea	MH286342	GenBank		MH286342
Angiosperm	Caryophyllales	Polygonaceae	Symmeria	Symmeria paniculata	Symmeria paniculata	MH286353	GenBank		MH286353
Angiosperm	Caryophyllales	Caryophyllaceae	Spergula	Spergula arvensis	Spergula arvensis	MK330003	GenBank		MK330003
Angiosperm	Caryophyllales	Amaranthaceae	Amaranthaceae	Amaranthaceae sp.	Amaranthaceae sp.	MK397852	GenBank		MK397852
Angiosperm	Caryophyllales	Amaranthaceae	Celosia	Celosia argentea	Celosia argentea	MK397861	GenBank		MK397861
Angiosperm	Caryophyllales	Amaranthaceae	Deeringia	Deeringia amaranthoides	Deeringia amaranthoides	MK397865	GenBank		MK397865
Angiosperm	Caryophyllales	Dioncophyllaceae	Dioncophyllum	Dioncophyllum thollonii	Dioncophyllum thollonii	MK397866	GenBank		MK397866
Angiosperm	Caryophyllales	Frankeniaceae	Frankenia	Frankenia laevis	Frankenia laevis	MK397868	GenBank		MK397868
Angiosperm	Caryophyllales	Plumbaginaceae	Limonium	Limonium tenellum	Limonium tenellum	MK397871	GenBank		MK397871
Angiosperm	Caryophyllales	Microteaceae	Microtea	Microtea debilis	Microtea debilis	MK397874	GenBank		MK397874
Angiosperm	Caryophyllales	Montiaceae	Montia	Montia fontana	Montia fontana	MK397877	GenBank		MK397877
Angiosperm	Caryophyllales	Physenaceae	Physena	Physena madagascariensis	Physena madagascariensis	MK397883	GenBank		MK397883
Angiosperm	Caryophyllales	Physenaceae	Physena	Physena sessiliflora	Physena sessiliflora	MK397884	GenBank		MK397884
Angiosperm	Caryophyllales	Nyctaginaceae	Pisonia	Pisonia aculeata	Pisonia aculeata	MK397886	GenBank		MK397886
Angiosperm	Caryophyllales	Stegnospermataceae	Stegnosperma	Stegnosperma halimifolium	Stegnosperma halimifolium	MK397899	GenBank		MK397899
Angiosperm	Caryophyllales	Achatocarpaceae	Achatocarpus	Achatocarpus nigricans	Achatocarpus nigricans	MK397908	GenBank		MK397908
Angiosperm	Caryophyllales	Achatocarpaceae	Achatocarpus	Achatocarpus pubescens	Achatocarpus pubescens	MK397909	GenBank		MK397909
Angiosperm	Caryophyllales	Asteropeiaceae	Asteropeia	Asteropeia rhopaloides	Asteropeia rhopaloides	MK397914	GenBank		MK397914
Angiosperm	Caryophyllales	Barbeuiaceae	Barbeuia	Barbeuia madagascariensis	Barbeuia madagascariensis	MK397915	GenBank		MK397915
Angiosperm	Caryophyllales	Droseraceae	Dionaea	Dionaea muscipula	Dionaea muscipula	MK397918	GenBank		MK397918
Angiosperm	Caryophyllales	Gisekiaceae	Gisekia	Gisekia sp.	Gisekia sp.	MK397921	GenBank		MK397921
Angiosperm	Caryophyllales	Kewaceae	Kewa	Kewa sp.	Kewa sp.	MK397923	GenBank		MK397923
Angiosperm	Caryophyllales	Limeaceae	Limeum	Limeum sp.	Limeum sp.	MK397924	GenBank		MK397924
Angiosperm	Caryophyllales	Lophiocarpaceae	Lophiocarpus	Lophiocarpus tenuissimus	Lophiocarpus tenuissimus	MK397925	GenBank		MK397925
Angiosperm	Caryophyllales	Talinaceae	Talinum	Talinum caffrum	Talinum caffrum	MK397931	GenBank		MK397931
Angiosperm	Asparagales	Orchidaceae	Goodyera	Goodyera schlechtendaliana	Goodyera schlechtendaliana	AB893949	GenBank		AB893949
Angiosperm	Myrtales	Onagraceae	Oenothera	Oenothera elata subsp. hookeri	Oenothera elata subsp. hookeri	AJ271079	GenBank		AJ271079
Angiosperm	Piperales	Aristolochiaceae	Asarum	Asarum costatum	Asarum costatum	AP018513	GenBank		AP018513
Angiosperm	Piperales	Aristolochiaceae	Asarum	Asarum minamitanianum	Asarum minamitanianum	AP018514	GenBank		AP018514
Angiosperm	Poales	Poaceae	Oryza	Oryza sativa	Oryza sativa	CP018170	GenBank		CP018170
Angiosperm	Myrtales	Onagraceae	Oenothera	Oenothera parviflora	Oenothera parviflora	EU262891	GenBank		EU262891
Angiosperm	Rosales	Rosaceae	Pentactina	Pentactina rupicola	Pentactina rupicola	JQ041763	GenBank		JQ041763
Angiosperm	Poales	Poaceae	Oryza	Oryza glaberrima	Oryza glaberrima	KF359903	GenBank		KF359903
Angiosperm	Poales	Poaceae	Oryza	Oryza barthii	Oryza barthii	KF359904	GenBank		KF359904
Angiosperm	Poales	Poaceae	Oryza	Oryza longistaminata	Oryza longistaminata	KF359907	GenBank		KF359907
Angiosperm	Poales	Poaceae	Oryza	Oryza punctata	Oryza punctata	KF359908	GenBank		KF359908
Angiosperm	Poales	Poaceae	Oryza	Oryza minuta	Oryza minuta	KF359909	GenBank		KF359909
Angiosperm	Poales	Poaceae	Oryza	Oryza officinalis	Oryza officinalis	KF359910	GenBank		KF359910
Angiosperm	Poales	Poaceae	Oryza	Oryza brachyantha	Oryza brachyantha	KF359917	GenBank		KF359917
Angiosperm	Poales	Poaceae	Oryza	Oryza meyeriana	Oryza meyeriana	KF359920	GenBank		KF359920
Angiosperm	Myrtales	Lythraceae	Lagerstroemia	Lagerstroemia indica	Lagerstroemia indica	KF572028	GenBank		KF572028
Angiosperm	Poales	Poaceae	Triticum	Triticum urartu	Triticum urartu	KJ174105	GenBank		KJ174105
Angiosperm	Asterales	Asteraceae	Cynara	Cynara cardunculus	Cynara cardunculus	KM035764	GenBank		KM035764
Angiosperm	Aquifoliales	Aquifoliaceae	Ilex	Ilex dumosa	Ilex dumosa	KP016927	GenBank		KP016927
Angiosperm	Aquifoliales	Aquifoliaceae	Ilex	Ilex paraguariensis	Ilex paraguariensis	KP016928	GenBank		KP016928
Angiosperm	Arecales	Arecaceae	Borassus	Borassus flabellifer	Borassus flabellifer	KP901247	GenBank		KP901247
Angiosperm	Cucurbitales	Cucurbitaceae	Cucumis	Cucumis sativus	Cucumis sativus	KR230392	GenBank		KR230392
Angiosperm	Saxifragales	Saxifragaceae	Heuchera	Heuchera parviflora	Heuchera parviflora	KR478645	GenBank		KR478645
Angiosperm	Lamiales	Lamiaceae	Perilla	Perilla frutescens	Perilla frutescens	KT220684	GenBank		KT220684
Angiosperm	Lamiales	Lamiaceae	Perilla	Perilla frutescens var. crispa	Perilla frutescens var. crispa	KT220685	GenBank		KT220685
Angiosperm	Lamiales	Lamiaceae	Perilla	Perilla frutescens var. hirtella	Perilla frutescens var. hirtella	KT220690	GenBank		KT220690
Angiosperm	Lamiales	Lamiaceae	Perilla	Perilla setoyensis	Perilla setoyensis	KT220692	GenBank		KT220692
Angiosperm	Asparagales	Orchidaceae	Neofinetia	Neofinetia falcata	Neofinetia falcata	KT726909	GenBank		KT726909
Angiosperm	Myrtales	Onagraceae	Oenothera	Oenothera glazioviana	Oenothera glazioviana	KT881171	GenBank		KT881171
Angiosperm	Rosales	Rosaceae	Chaenomeles	Chaenomeles speciosa	Chaenomeles speciosa	KT932965	GenBank		KT932965
Angiosperm	Rosales	Rosaceae	Chaenomeles	Chaenomeles sinensis	Chaenomeles sinensis	KT932967	GenBank		KT932967
Angiosperm	Fagales	Juglandaceae	Juglans	Juglans regia	Juglans regia	KT963008	GenBank		KT963008
Angiosperm	Ranunculales	Ranunculaceae	Aconitum	Aconitum kusnezoffii	Aconitum kusnezoffii	KT964696	GenBank		KT964696
Angiosperm	Ranunculales	Ranunculaceae	Aconitum	Aconitum barbatum var. puberulum	Aconitum barbatum var. puberulum	KT964698	GenBank		KT964698
Angiosperm	Cornales	Hydrangeaceae	Hydrangea	Hydrangea macrophylla subsp. Serrata	Hydrangea macrophylla subsp. Serrata	KU140669	GenBank		KU140669
Angiosperm	Brassicales	Brassicaceae	Pachycladon	Pachycladon fastigiata	Pachycladon fastigiata	KU170142	GenBank		KU170142
Angiosperm	Poales	Poaceae	Brachypodium	Brachypodium distachyon	Brachypodium distachyon	KU170609	GenBank		KU170609
Angiosperm	Nymphaeales	Nymphaeaceae	Nymphaea	Nymphaea alba	Nymphaea alba	KU234277	GenBank		KU234277
Angiosperm	Ranunculales	Ranunculaceae	Aconitum	Aconitum coreanum	Aconitum coreanum	KU318669	GenBank		KU318669
Angiosperm	Ranunculales	Ranunculaceae	Aconitum	Aconitum volubile	Aconitum volubile	KU556690	GenBank		KU556690
Angiosperm	Fabales	Fabaceae	Lupinus	Lupinus albus	Lupinus albus	KU726826	GenBank		KU726826
Angiosperm	Fabales	Fabaceae	Lupinus	Lupinus atlanticus	Lupinus atlanticus	KU726827	GenBank		KU726827
Angiosperm	Fabales	Fabaceae	Lupinus	Lupinus micranthus	Lupinus micranthus	KU726828	GenBank		KU726828
Angiosperm	Fabales	Fabaceae	Lupinus	Lupinus princei	Lupinus princei	KU726829	GenBank		KU726829
Angiosperm	Fabales	Fabaceae	Cajanus	Cajanus scarabaeoides	Cajanus scarabaeoides	KU729878	GenBank		KU729878
Angiosperm	Fabales	Fabaceae	Cajanus	Cajanus cajan	Cajanus cajan	KU729879	GenBank		KU729879
Angiosperm	Brassicales	Brassicaceae	Arabidopsis	Arabidopsis halleri subsp. gemmifera	Arabidopsis halleri subsp. gemmifera	KU764767	GenBank		KU764767
Angiosperm	Brassicales	Brassicaceae	Arabidopsis	Arabidopsis lyrata subsp. petraea	Arabidopsis lyrata subsp. petraea	KU764768	GenBank		KU764768
Angiosperm	Fabales	Fabaceae	Glycyrrhiza	Glycyrrhiza uralensis	Glycyrrhiza uralensis	KU862308	GenBank		KU862308
Angiosperm	Fabales	Fabaceae	Glycyrrhiza	Glycyrrhiza glabra	Glycyrrhiza glabra	KU891817	GenBank		KU891817
Angiosperm	Apiales	Apiaceae	Chuanminshen	Chuanminshen violaceum	Chuanminshen violaceum	KU921430	GenBank		KU921430
Angiosperm	Ericales	Theaceae	Camellia	Camellia japonica	Camellia japonica	KU951523	GenBank		KU951523
Angiosperm	Asterales	Asteraceae	Diplostephium	Diplostephium sp.	Diplostephium sp.	KX063858	GenBank		KX063858
Angiosperm	Asterales	Asteraceae	Diplostephium	Diplostephium rhomboidale	Diplostephium rhomboidale	KX063890	GenBank		KX063890
Angiosperm	Asterales	Asteraceae	Diplostephium	Diplostephium schultzii	Diplostephium schultzii	KX063936	GenBank		KX063936
Angiosperm	Asterales	Asteraceae	Diplostephium	Diplostephium pulchrum	Diplostephium pulchrum	KX063942	GenBank		KX063942
Angiosperm	Caryophyllales	Amaranthaceae	Amaranthus	Amaranthus tricolor	Amaranthus tricolor	KX094399	GenBank		KX094399
Angiosperm	Apiales	Apiaceae	Angelica	Angelica gigas	Angelica gigas	KX118044	GenBank		KX118044
Angiosperm	Dioscoreales	Thismiaceae	Thismia	Thismia tentaculata	Thismia tentaculata	KX171421	GenBank		KX171421
Angiosperm	Poales	Poaceae	Phragmites	Phragmites australis	Phragmites australis	KX229727	GenBank		KX229727
Angiosperm	Saxifragales	Cynomoriaceae	Cynomorium	Cynomorium coccineum	Cynomorium coccineum	KX270752_new_@para	GenBank		KX270752
Angiosperm	Myrtales	Myrtaceae	Acca	Acca sellowiana	Acca sellowiana	KX289887	GenBank		KX289887
Angiosperm	Liliales	Liliaceae	Lilium	Lilium brownii var. viridulum	Lilium brownii var. viridulum	KX347245	GenBank		KX347245
Angiosperm	Gentianales	Apocynaceae	Cynanchum	Cynanchum wilfordii	Cynanchum wilfordii	KX352467	GenBank		KX352467
Angiosperm	Liliales	Liliaceae	Fritillaria	Fritillaria karelinii	Fritillaria karelinii	KX354691	GenBank		KX354691
Angiosperm	Brassicales	Brassicaceae	Orychophragmus	Orychophragmus violaceus	Orychophragmus violaceus	KX364399	GenBank		KX364399
Angiosperm	Malpighiales	Salicaceae	Populus	Populus nigra	Populus nigra	KX377117	GenBank		KX377117
Angiosperm	Rosales	Rosaceae	Cydonia	Cydonia oblonga	Cydonia oblonga	KX499857	GenBank		KX499857
Angiosperm	Rosales	Rosaceae	Malus	Malus baccata	Malus baccata	KX499859	GenBank		KX499859
Angiosperm	Rosales	Rosaceae	Docynia	Docynia delavayi	Docynia delavayi	KX499860	GenBank		KX499860
Angiosperm	Rosales	Rosaceae	Malus	Malus doumeri	Malus doumeri	KX499861	GenBank		KX499861
Angiosperm	Rosales	Rosaceae	Malus	Malus florentina	Malus florentina	KX499862	GenBank		KX499862
Angiosperm	Rosales	Rosaceae	Malus	Malus tschonoskii	Malus tschonoskii	KX499863	GenBank		KX499863
Angiosperm	Brassicales	Brassicaceae	Raphanus	Raphanus raphanistrum subsp. sativus	Raphanus raphanistrum subsp. sativus	KX545461	GenBank		KX545461
Angiosperm	Myrtales	Lythraceae	Lagerstroemia	Lagerstroemia speciosa	Lagerstroemia speciosa	KX572149	GenBank		KX572149
Angiosperm	Poales	Poaceae	Triticum	Triticum aestivum	Triticum aestivum	KX631429	GenBank		KX631429
Angiosperm	Ranunculales	Ranunculaceae	Ranunculus	Ranunculus austro-oreganus	Ranunculus austro-oreganus	KX639503	GenBank		KX639503
Angiosperm	Myrtales	Myrtaceae	Plinia	Plinia sp.	Plinia sp.	KX668206	GenBank		KX668206
Angiosperm	Myrtales	Onagraceae	Oenothera	Oenothera villosa	Oenothera villosa	KX687910	GenBank		KX687910
Angiosperm	Myrtales	Onagraceae	Oenothera	Oenothera oakesiana	Oenothera oakesiana	KX687918	GenBank		KX687918
Angiosperm	Fagales	Juglandaceae	Carya	Carya sinensis	Carya sinensis	KX703001	GenBank		KX703001
Angiosperm	Brassicales	Brassicaceae	Orychophragmus	Orychophragmus zhongtiaoshanus	Orychophragmus zhongtiaoshanus	KX756547	GenBank		KX756547
Angiosperm	Brassicales	Brassicaceae	Orychophragmus	Orychophragmus longisiliquus	Orychophragmus longisiliquus	KX756549	GenBank		KX756549
Angiosperm	Liliales	Melanthiaceae	Paris	Paris fargesii	Paris fargesii	KX784044	GenBank		KX784044
Angiosperm	Santalales	Balanophoraceae	Balanophora	Balanophora laxiflora	Balanophora laxiflora	KX784265_@para	GenBank		KX784265
Angiosperm	Santalales	Balanophoraceae	Balanophora	Balanophora reflexa	Balanophora reflexa	KX784266_@para	GenBank		KX784266
Angiosperm	Asterales	Asteraceae	Conyza	Conyza bonariensis	Conyza bonariensis	KX792499	GenBank		KX792499
Angiosperm	Poales	Poaceae	Nassella	Nassella trichotoma	Nassella trichotoma	KX792500	GenBank		KX792500
Angiosperm	Solanales	Solanaceae	Solanum	Solanum elaeagnifolium	Solanum elaeagnifolium	KX792501	GenBank		KX792501
Angiosperm	Fagales	Betulaceae	Corylus	Corylus chinensis	Corylus chinensis	KX814336	GenBank		KX814336
Angiosperm	Poales	Poaceae	Elymus	Elymus libanoticus	Elymus libanoticus	KX822019	GenBank		KX822019
Angiosperm	Fagales	Betulaceae	Corylus	Corylus fargesii	Corylus fargesii	KX822767	GenBank		KX822767
Angiosperm	Fagales	Betulaceae	Corylus	Corylus avellana	Corylus avellana	KX822768	GenBank		KX822768
Angiosperm	Fagales	Betulaceae	Corylus	Corylus heterophylla	Corylus heterophylla	KX822769	GenBank		KX822769
Angiosperm	Apiales	Apiaceae	Daucus	Daucus carota	Daucus carota	KX832299	GenBank		KX832299
Angiosperm	Apiales	Apiaceae	Daucus	Daucus carota subsp. gummifer	Daucus carota subsp. gummifer	KX832301	GenBank		KX832301
Angiosperm	Apiales	Apiaceae	Daucus	Daucus carota subsp. maximus	Daucus carota subsp. maximus	KX832303	GenBank		KX832303
Angiosperm	Apiales	Apiaceae	Daucus	Daucus syrticus	Daucus syrticus	KX832309	GenBank		KX832309
Angiosperm	Apiales	Apiaceae	Daucus	Daucus rouyi	Daucus rouyi	KX832311	GenBank		KX832311
Angiosperm	Apiales	Apiaceae	Daucus	Daucus muricatus	Daucus muricatus	KX832312	GenBank		KX832312
Angiosperm	Apiales	Apiaceae	Daucus	Daucus aureus	Daucus aureus	KX832313	GenBank		KX832313
Angiosperm	Apiales	Apiaceae	Daucus	Daucus crinitus	Daucus crinitus	KX832316	GenBank		KX832316
Angiosperm	Apiales	Apiaceae	Daucus	Daucus tenuisectus	Daucus tenuisectus	KX832318	GenBank		KX832318
Angiosperm	Apiales	Apiaceae	Daucus	Daucus guttatus	Daucus guttatus	KX832319	GenBank		KX832319
Angiosperm	Apiales	Apiaceae	Daucus	Daucus littoralis	Daucus littoralis	KX832321	GenBank		KX832321
Angiosperm	Apiales	Apiaceae	Daucus	Daucus glochidiatus	Daucus glochidiatus	KX832322	GenBank		KX832322
Angiosperm	Apiales	Apiaceae	Daucus	Daucus pusillus	Daucus pusillus	KX832327	GenBank		KX832327
Angiosperm	Apiales	Apiaceae	Daucus	Daucus conchitae	Daucus conchitae	KX832329	GenBank		KX832329
Angiosperm	Apiales	Apiaceae	Daucus	Daucus involucratus	Daucus involucratus	KX832332	GenBank		KX832332
Angiosperm	Apiales	Apiaceae	Caucalis	Caucalis platycarpos	Caucalis platycarpos	KX832334	GenBank		KX832334
Angiosperm	Apiales	Apiaceae	Oenanthe	Oenanthe virgata	Oenanthe virgata	KX832335	GenBank		KX832335
Angiosperm	Cucurbitales	Cucurbitaceae	Gynostemma	Gynostemma pentaphyllum	Gynostemma pentaphyllum	KX852298	GenBank		KX852298
Angiosperm	Brassicales	Brassicaceae	Camelina	Camelina sativa	Camelina sativa	KX886352	GenBank		KX886352
Angiosperm	Fagales	Fagaceae	Quercus	Quercus aquifolioides	Quercus aquifolioides	KX911971	GenBank		KX911971
Angiosperm	Fagales	Fagaceae	Quercus	Quercus spinosa	Quercus spinosa	KX911972	GenBank		KX911972
Angiosperm	Solanales	Solanaceae	Capsicum	Capsicum chinense	Capsicum chinense	KX913217	GenBank		KX913217
Angiosperm	Lamiales	Lentibulariaceae	Utricularia	Utricularia foliosa	Utricularia foliosa	KY025562	GenBank		KY025562
Angiosperm	Rosales	Rosaceae	Prunus	Prunus mongolica	Prunus mongolica	KY073235	GenBank		KY073235
Angiosperm	Asterales	Asteraceae	Artemisia	Artemisia gmelinii	Artemisia gmelinii	KY073390	GenBank		KY073390
Angiosperm	Asterales	Asteraceae	Artemisia	Artemisia capillaris	Artemisia capillaris	KY073391	GenBank		KY073391
Angiosperm	Apiales	Araliaceae	Eleutherococcus	Eleutherococcus senticosus	Eleutherococcus senticosus	KY085901	GenBank		KY085901
Angiosperm	Rosales	Rosaceae	Prunus	Prunus dulcis	Prunus dulcis	KY085904	GenBank		KY085904
Angiosperm	Rosales	Rosaceae	Eriobotrya	Eriobotrya japonica	Eriobotrya japonica	KY085905	GenBank		KY085905
Angiosperm	Malvales	Malvaceae	Theobroma	Theobroma cacao	Theobroma cacao	KY085907	GenBank		KY085907
Angiosperm	Gentianales	Rubiaceae	Coffea	Coffea arabica	Coffea arabica	KY085909	GenBank		KY085909
Angiosperm	Rosales	Rosaceae	Fragaria	Fragaria virginiana	Fragaria virginiana	KY085911	GenBank		KY085911
Angiosperm	Magnoliales	Magnoliaceae	Magnolia	Magnolia officinalis	Magnolia officinalis	KY085916	GenBank		KY085916
Angiosperm	Magnoliales	Magnoliaceae	Magnolia	Magnolia denudata	Magnolia denudata	KY085917	GenBank		KY085917
Angiosperm	Fabales	Fabaceae	Vachellia	Vachellia nilotica	Vachellia nilotica	KY100264	GenBank		KY100264
Angiosperm	Fabales	Fabaceae	Vachellia	Vachellia tortilis	Vachellia tortilis	KY100265	GenBank		KY100265
Angiosperm	Fabales	Fabaceae	Faidherbia	Faidherbia albida	Faidherbia albida	KY100268	GenBank		KY100268
Angiosperm	Poales	Poaceae	Agropyron	Agropyron cristatum	Agropyron cristatum	KY126307	GenBank		KY126307
Angiosperm	Brassicales	Brassicaceae	Arabis	Arabis stelleri	Arabis stelleri	KY126841	GenBank		KY126841
Angiosperm	Fagales	Betulaceae	Carpinus	Carpinus tientaiensis	Carpinus tientaiensis	KY174338	GenBank		KY174338
Angiosperm	Ranunculales	Ranunculaceae	Naravelia	Naravelia pilulifera	Naravelia pilulifera	KY213888	GenBank		KY213888
Angiosperm	Brassicales	Brassicaceae	Lepidium	Lepidium meyenii	Lepidium meyenii	KY231152	GenBank		KY231152
Angiosperm	Ericales	Primulaceae	Primula	Primula matthioli	Primula matthioli	KY235373	GenBank		KY235373
Angiosperm	Poales	Bromeliaceae	Tillandsia	Tillandsia usneoides	Tillandsia usneoides	KY293680	GenBank		KY293680
Angiosperm	Poales	Poaceae	Leersia	Leersia perrieri	Leersia perrieri	KY347906	GenBank		KY347906
Angiosperm	Asterales	Campanulaceae	Lobelia	Lobelia gregoriana subsp. sattimae	Lobelia gregoriana subsp. sattimae	KY354218	GenBank		KY354218
Angiosperm	Malpighiales	Euphorbiaceae	Hevea	Hevea brasiliensis	Hevea brasiliensis	KY363216	GenBank		KY363216
Angiosperm	Apiales	Araliaceae	Panax	Panax stipuleanatus	Panax stipuleanatus	KY379906	GenBank		KY379906
Angiosperm	Myrtales	Myrtaceae	Campomanesia	Campomanesia xanthocarpa	Campomanesia xanthocarpa	KY392760	GenBank		KY392760
Angiosperm	Nymphaeales	Cabombaceae	Brasenia	Brasenia schreberi	Brasenia schreberi	KY392763	GenBank		KY392763
Angiosperm	Nymphaeales	Nymphaeaceae	Victoria	Victoria cruziana	Victoria cruziana	KY392766	GenBank		KY392766
Angiosperm	Liliales	Liliaceae	Amana	Amana erythronioides	Amana erythronioides	KY401424	GenBank		KY401424
Angiosperm	Ericales	Theaceae	Camellia	Camellia oleifera	Camellia oleifera	KY406750	GenBank		KY406750
Angiosperm	Ericales	Theaceae	Pyrenaria	Pyrenaria spectabilis var. greeniae	Pyrenaria spectabilis var. greeniae	KY406753	GenBank		KY406753
Angiosperm	Ericales	Theaceae	Camellia	Camellia tachangensis var. remotiserrata	Camellia tachangensis var. remotiserrata	KY406759	GenBank		KY406759
Angiosperm	Ericales	Theaceae	Pyrenaria	Pyrenaria hirta	Pyrenaria hirta	KY406771	GenBank		KY406771
Angiosperm	Ericales	Theaceae	Pyrenaria	Pyrenaria jonquieriana subsp. multisepala	Pyrenaria jonquieriana subsp. multisepala	KY406772	GenBank		KY406772
Angiosperm	Ericales	Theaceae	Schima	Schima brevipedicellata	Schima brevipedicellata	KY406784	GenBank		KY406784
Angiosperm	Ericales	Theaceae	Pyrenaria	Pyrenaria hirta var. cordatula	Pyrenaria hirta var. cordatula	KY406785	GenBank		KY406785
Angiosperm	Ericales	Theaceae	Camellia	Camellia reticulata	Camellia reticulata	KY406793	GenBank		KY406793
Angiosperm	Ranunculales	Ranunculaceae	Aconitum	Aconitum austrokoreense	Aconitum austrokoreense	KY407559	GenBank		KY407559
Angiosperm	Ranunculales	Ranunculaceae	Aconitum	Aconitum carmichaelii	Aconitum carmichaelii	KY407560	GenBank		KY407560
Angiosperm	Cornales	Hydrangeaceae	Hydrangea	Hydrangea macrophylla subsp. serrata	Hydrangea macrophylla subsp. serrata	KY412463	GenBank		KY412463
Angiosperm	Cucurbitales	Cucurbitaceae	Citrullus	Citrullus lanatus	Citrullus lanatus	KY430683	GenBank		KY430683
Angiosperm	Poales	Poaceae	Stipagrostis	Stipagrostis hirtigluma	Stipagrostis hirtigluma	KY432797	GenBank		KY432797
Angiosperm	Fagales	Myricaceae	Myrica	Myrica rubra	Myrica rubra	KY476636	GenBank		KY476636
Angiosperm	Gentianales	Gentianaceae	Gentiana	Gentiana crassicaulis	Gentiana crassicaulis	KY595457	GenBank		KY595457
Angiosperm	Poales	Poaceae	Kerriochloa	Kerriochloa siamensis	Kerriochloa siamensis	KY596120	GenBank		KY596120
Angiosperm	Poales	Poaceae	Andropogon	Andropogon chinensis	Andropogon chinensis	KY596126	GenBank		KY596126
Angiosperm	Poales	Poaceae	Schizachyrium	Schizachyrium brevifolium	Schizachyrium brevifolium	KY596135	GenBank		KY596135
Angiosperm	Poales	Poaceae	Schizachyrium	Schizachyrium sanguineum	Schizachyrium sanguineum	KY596137	GenBank		KY596137
Angiosperm	Poales	Poaceae	Arthraxon	Arthraxon prionodes	Arthraxon prionodes	KY596138	GenBank		KY596138
Angiosperm	Poales	Poaceae	Andropogon	Andropogon fastigiatus	Andropogon fastigiatus	KY596144	GenBank		KY596144
Angiosperm	Poales	Poaceae	Heteropogon	Heteropogon triticeus	Heteropogon triticeus	KY596153	GenBank		KY596153
Angiosperm	Poales	Poaceae	Pseudosorghum	Pseudosorghum fasciculare	Pseudosorghum fasciculare	KY596157	GenBank		KY596157
Angiosperm	Poales	Poaceae	Coix	Coix lacryma-jobi	Coix lacryma-jobi	KY596160	GenBank		KY596160
Angiosperm	Poales	Poaceae	Andropogon	Andropogon burmanicus	Andropogon burmanicus	KY596167	GenBank		KY596167
Angiosperm	Poales	Poaceae	Polytoca	Polytoca digitata	Polytoca digitata	KY596178	GenBank		KY596178
Angiosperm	Poales	Poaceae	Arthraxon	Arthraxon lanceolatus	Arthraxon lanceolatus	KY596185	GenBank		KY596185
Angiosperm	Poales	Poaceae	Chrysopogon	Chrysopogon zizanioides	Chrysopogon zizanioides	KY610123	GenBank		KY610123
Angiosperm	Ericales	Theaceae	Camellia	Camellia huana	Camellia huana	KY626040	GenBank		KY626040
Angiosperm	Ericales	Theaceae	Camellia	Camellia liberofilamenta	Camellia liberofilamenta	KY626041	GenBank		KY626041
Angiosperm	Ericales	Theaceae	Camellia	Camellia luteoflora	Camellia luteoflora	KY626042	GenBank		KY626042
Angiosperm	Myrtales	Myrtaceae	Psidium	Psidium guajava	Psidium guajava	KY635879	GenBank		KY635879
Angiosperm	Caryophyllales	Amaranthaceae	Chenopodium	Chenopodium quinoa	Chenopodium quinoa	KY635884	GenBank		KY635884
Angiosperm	Liliales	Liliaceae	Fritillaria	Fritillaria cirrhosa	Fritillaria cirrhosa	KY646167	GenBank		KY646167
Angiosperm	Apiales	Apiaceae	Prangos	Prangos fedtschenkoi	Prangos fedtschenkoi	KY652265	GenBank		KY652265
Angiosperm	Apiales	Apiaceae	Prangos	Prangos lipskyi	Prangos lipskyi	KY652266	GenBank		KY652266
Angiosperm	Poales	Poaceae	Themeda	Themeda triandra	Themeda triandra	KY707767	GenBank		KY707767
Angiosperm	Poales	Poaceae	Heteropogon	Heteropogon sp.	Heteropogon sp.	KY707768	GenBank		KY707768
Angiosperm	Liliales	Liliaceae	Lilium	Lilium primulinum var. ochraceum	Lilium primulinum var. ochraceum	KY748298	GenBank		KY748298
Angiosperm	Alismatales	Araceae	Colocasia	Colocasia esculenta	Colocasia esculenta	KY769273	GenBank		KY769273
Angiosperm	Fabales	Fabaceae	Styphnolobium	Styphnolobium japonicum	Styphnolobium japonicum	KY872756	GenBank		KY872756
Angiosperm	Brassicales	Brassicaceae	Crambe	Crambe hispanica subsp. abyssinica	Crambe hispanica subsp. abyssinica	KY883663	GenBank		KY883663
Angiosperm	Brassicales	Brassicaceae	Matthiola	Matthiola incana	Matthiola incana	KY912030	GenBank		KY912030
Angiosperm	Rosales	Rhamnaceae	Berchemiella	Berchemiella wilsonii	Berchemiella wilsonii	KY926621	GenBank		KY926621
Angiosperm	Liliales	Liliaceae	Lilium	Lilium lancifolium	Lilium lancifolium	KY940844	GenBank		KY940844
Angiosperm	Fagales	Fagaceae	Castanea	Castanea mollissima	Castanea mollissima	KY951992	GenBank		KY951992
Angiosperm	Ericales	Actinidiaceae	Actinidia	Actinidia kolomikta	Actinidia kolomikta	KY951993	GenBank		KY951993
Angiosperm	Alismatales	Araceae	Landoltia	Landoltia punctata	Landoltia punctata	KY993962	GenBank		KY993962
Angiosperm	Asparagales	Orchidaceae	Paphiopedilum	Paphiopedilum armeniacum	Paphiopedilum armeniacum	LC085347	GenBank		LC085347
Angiosperm	Asparagales	Orchidaceae	Dendrobium	Dendrobium chrysotoxum	Dendrobium chrysotoxum	LC193517	GenBank		LC193517
Angiosperm	Asparagales	Orchidaceae	Neuwiedia	Neuwiedia singapureana	Neuwiedia singapureana	LC199503	GenBank		LC199503
Angiosperm	Sapindales	Rutaceae	Citrus	Citrus reticulata	Citrus reticulata	LC218435	GenBank		LC218435
Angiosperm	Asparagales	Orchidaceae	Dendrobium	Dendrobium devonianum	Dendrobium devonianum	LC317045	GenBank		LC317045
Angiosperm	Vitales	Vitaceae	Vitis	Vitis aestivalis	Vitis aestivalis	LC318124	GenBank		LC318124
Angiosperm	Vitales	Vitaceae	Vitis	Vitis amurensis	Vitis amurensis	LC318487	GenBank		LC318487
Angiosperm	Vitales	Vitaceae	Vitis	Vitis cinerea var. helleri	Vitis cinerea var. helleri	LC320670	GenBank		LC320670
Angiosperm	Asparagales	Orchidaceae	Dendrobium	Dendrobium kingianum	Dendrobium kingianum	LC331062	GenBank		LC331062
Angiosperm	Vitales	Vitaceae	Vitis	Vitis flexuosa	Vitis flexuosa	LC341205	GenBank		LC341205
Angiosperm	Vitales	Vitaceae	Vitis	Vitis monticola	Vitis monticola	LC342076	GenBank		LC342076
Angiosperm	Asparagales	Orchidaceae	Dendrobium	Dendrobium catenatum	Dendrobium catenatum	LC348520	GenBank		LC348520
Angiosperm	Asparagales	Orchidaceae	Dendrobium	Dendrobium shixingense	Dendrobium shixingense	LC348722	GenBank		LC348722
Angiosperm	Asparagales	Orchidaceae	Dendrobium	Dendrobium scoriarum	Dendrobium scoriarum	LC348847	GenBank		LC348847
Angiosperm	Asparagales	Orchidaceae	Dendrobium	Dendrobium flexicaule	Dendrobium flexicaule	LC348854	GenBank		LC348854
Angiosperm	Asparagales	Orchidaceae	Dendrobium	Dendrobium aduncum	Dendrobium aduncum	LC348857	GenBank		LC348857
Angiosperm	Brassicales	Brassicaceae	Arabis	Arabis hirsuta	Arabis hirsuta	LC361349	GenBank		LC361349
Angiosperm	Poales	Poaceae	Triticum	Triticum macha	Triticum macha	LC372826	GenBank		LC372826
Angiosperm	Poales	Poaceae	Triticum	Triticum dicoccon	Triticum dicoccon	LC375229	GenBank		LC375229
Angiosperm	Poales	Poaceae	Triticum	Triticum carthlicum	Triticum carthlicum	LC375535	GenBank		LC375535
Angiosperm	Poales	Poaceae	Triticum	Triticum durum	Triticum durum	LC377262	GenBank		LC377262
Angiosperm	Poales	Poaceae	Saccharum	Saccharum spontaneum	Saccharum spontaneum	LN849912	GenBank		LN849912
Angiosperm	Poales	Poaceae	Miscanthus	Miscanthus sacchariflorus	Miscanthus sacchariflorus	LN869217	GenBank		LN869217
Angiosperm	Poales	Poaceae	Miscanthus	Miscanthus sinensis	Miscanthus sinensis	LN869220	GenBank		LN869220
Angiosperm	Brassicales	Brassicaceae	Hesperis	Hesperis matronalis	Hesperis matronalis	LN877374	GenBank		LN877374
Angiosperm	Brassicales	Brassicaceae	Clausia	Clausia aprica	Clausia aprica	LN877375	GenBank		LN877375
Angiosperm	Brassicales	Brassicaceae	Bunias	Bunias orientalis	Bunias orientalis	LN877376	GenBank		LN877376
Angiosperm	Caryophyllales	Caryophyllaceae	Dianthus	Dianthus gratianopolitanus	Dianthus gratianopolitanus	LN877387	GenBank		LN877387
Angiosperm	Caryophyllales	Caryophyllaceae	Dianthus	Dianthus plumarius subsp. lumnitzeri	Dianthus plumarius subsp. lumnitzeri	LN877396	GenBank		LN877396
Angiosperm	Poales	Poaceae	Arundo	Arundo donax	Arundo donax	MF035971	GenBank		MF035971
Angiosperm	Poales	Poaceae	Danthoniopsis	Danthoniopsis dinteri	Danthoniopsis dinteri	MF035977	GenBank		MF035977
Angiosperm	Poales	Poaceae	Eragrostis	Eragrostis tef	Eragrostis tef	MF035981	GenBank		MF035981
Angiosperm	Poales	Poaceae	Hakonechloa	Hakonechloa macra	Hakonechloa macra	MF035984	GenBank		MF035984
Angiosperm	Poales	Poaceae	Molinia	Molinia caerulea	Molinia caerulea	MF035988	GenBank		MF035988
Angiosperm	Poales	Poaceae	Monachather	Monachather paradoxus	Monachather paradoxus	MF035990	GenBank		MF035990
Angiosperm	Asterales	Campanulaceae	Isotoma	Isotoma hypocrateriformis	Isotoma hypocrateriformis	MF061176	GenBank		MF061176
Angiosperm	Asterales	Campanulaceae	Lobelia	Lobelia burttii	Lobelia burttii	MF061183	GenBank		MF061183
Angiosperm	Asterales	Campanulaceae	Lobelia	Lobelia columnaris	Lobelia columnaris	MF061188	GenBank		MF061188
Angiosperm	Asterales	Campanulaceae	Lobelia	Lobelia deckenii subsp. Deckenii	Lobelia deckenii subsp. Deckenii	MF061190	GenBank		MF061190
Angiosperm	Asterales	Campanulaceae	Lobelia	Lobelia deckenii	Lobelia deckenii	MF061191	GenBank		MF061191
Angiosperm	Asterales	Campanulaceae	Lobelia	Lobelia gregoriana subsp. elgonensis	Lobelia gregoriana subsp. elgonensis	MF061194	GenBank		MF061194
Angiosperm	Asterales	Campanulaceae	Lobelia	Lobelia gregoriana	Lobelia gregoriana	MF061195	GenBank		MF061195
Angiosperm	Asterales	Campanulaceae	Lobelia	Lobelia sp.	Lobelia sp.	MF061211	GenBank		MF061211
Angiosperm	Asterales	Campanulaceae	Palmerella	Palmerella debilis subsp. serrata	Palmerella debilis subsp. serrata	MF061222	GenBank		MF061222
Angiosperm	Poales	Poaceae	Oldeania	Oldeania humbertii	Oldeania humbertii	MF066248	GenBank		MF066248
Angiosperm	Ericales	Ericaceae	Allotropa	Allotropa virgata	Allotropa virgata	MF120262_@myco	GenBank		MF120262
Angiosperm	Ericales	Ericaceae	Monotropa	Monotropa hypopitys	Monotropa hypopitys	MF120264_@myco	GenBank		MF120264
Angiosperm	Ericales	Ericaceae	Pityopus	Pityopus californicus	Pityopus californicus	MF120269_@myco	GenBank		MF120269
Angiosperm	Fagales	Betulaceae	Alnus	Alnus alnobetula subsp. crispa	Alnus alnobetula subsp. crispa	MF136495	GenBank		MF136495
Angiosperm	Fagales	Betulaceae	Alnus	Alnus alnobetula subsp. suaveolens	Alnus alnobetula subsp. suaveolens	MF136496	GenBank		MF136496
Angiosperm	Fagales	Betulaceae	Alnus	Alnus alnobetula	Alnus alnobetula	MF136498	GenBank		MF136498
Angiosperm	Fagales	Betulaceae	Alnus	Alnus glutinosa	Alnus glutinosa	MF136499	GenBank		MF136499
Angiosperm	Fagales	Betulaceae	Alnus	Alnus cordata	Alnus cordata	MF136500	GenBank		MF136500
Angiosperm	Fagales	Betulaceae	Alnus	Alnus glutinosa subsp. barbata	Alnus glutinosa subsp. barbata	MF136501	GenBank		MF136501
Angiosperm	Fagales	Betulaceae	Alnus	Alnus incana	Alnus incana	MF136506	GenBank		MF136506
Angiosperm	Fagales	Betulaceae	Alnus	Alnus jorullensis	Alnus jorullensis	MF136508	GenBank		MF136508
Angiosperm	Fagales	Betulaceae	Alnus	Alnus maritima	Alnus maritima	MF136509	GenBank		MF136509
Angiosperm	Fagales	Juglandaceae	Juglans	Juglans mandshurica	Juglans mandshurica	MF167457	GenBank		MF167457
Angiosperm	Fagales	Juglandaceae	Juglans	Juglans sigillata	Juglans sigillata	MF167465	GenBank		MF167465
Angiosperm	Brassicales	Brassicaceae	Alyssum	Alyssum montanum subsp. gmelinii	Alyssum montanum subsp. gmelinii	MF169880	GenBank		MF169880
Angiosperm	Poales	Poaceae	Schizachyrium	Schizachyrium scoparium	Schizachyrium scoparium	MF170217	GenBank		MF170217
Angiosperm	Arecales	Arecaceae	Phoenix	Phoenix dactylifera	Phoenix dactylifera	MF176947	GenBank		MF176947
Angiosperm	Lamiales	Gesneriaceae	Primulina	Primulina brachytricha var. magnibracteata	Primulina brachytricha var. magnibracteata	MF177037	GenBank		MF177037
Angiosperm	Ranunculales	Ranunculaceae	Aconitum	Aconitum reclinatum	Aconitum reclinatum	MF186593	GenBank		MF186593
Angiosperm	Ranunculales	Berberidaceae	Berberis	Berberis fortunei	Berberis fortunei	MF188910	GenBank		MF188910
Angiosperm	Malpighiales	Salicaceae	Salix	Salix babylonica	Salix babylonica	MF189167	GenBank		MF189167
Angiosperm	Ericales	Ebenaceae	Diospyros	Diospyros sp.	Diospyros sp.	MF288575	GenBank		MF288575
Angiosperm	Laurales	Lauraceae	Phoebe	Phoebe bournei	Phoebe bournei	MF315088	GenBank		MF315088
Angiosperm	Asparagales	Orchidaceae	Liparis	Liparis loeselii	Liparis loeselii	MF374688	GenBank		MF374688
Angiosperm	Apiales	Araliaceae	Panax	Panax bipinnatifidus	Panax bipinnatifidus	MF377620	GenBank		MF377620
Angiosperm	Apiales	Araliaceae	Panax	Panax sp.	Panax sp.	MF377621	GenBank		MF377621
Angiosperm	Apiales	Araliaceae	Panax	Panax vietnamensis	Panax vietnamensis	MF377623	GenBank		MF377623
Angiosperm	Poales	Poaceae	Oryza	Oryza eichingeri	Oryza eichingeri	MF401450	GenBank		MF401450
Angiosperm	Poales	Poaceae	Oryza	Oryza latifolia	Oryza latifolia	MF401451	GenBank		MF401451
Angiosperm	Brassicales	Brassicaceae	Cardamine	Cardamine macrophylla	Cardamine macrophylla	MF405340	GenBank		MF405340
Angiosperm	Liliales	Melanthiaceae	Paris	Paris luquanensis	Paris luquanensis	MF417768	GenBank		MF417768
Angiosperm	Caryophyllales	Amaranthaceae	Chenopodium	Chenopodium album	Chenopodium album	MF418659	GenBank		MF418659
Angiosperm	Asparagales	Orchidaceae	Cymbidium	Cymbidium goeringii	Cymbidium goeringii	MF421552_@myco	GenBank		MF421552
Angiosperm	Fabales	Fabaceae	Salweenia	Salweenia bouffordiana	Salweenia bouffordiana	MF449303	GenBank		MF449303
Angiosperm	Lamiales	Bignoniaceae	Anemopaegma	Anemopaegma acutifolium	Anemopaegma acutifolium	MF460827	GenBank		MF460827
Angiosperm	Lamiales	Bignoniaceae	Anemopaegma	Anemopaegma arvense	Anemopaegma arvense	MF460830	GenBank		MF460830
Angiosperm	Lamiales	Bignoniaceae	Anemopaegma	Anemopaegma glaucum	Anemopaegma glaucum	MF460834	GenBank		MF460834
Angiosperm	Poales	Poaceae	Stipagrostis	Stipagrostis uniplumis	Stipagrostis uniplumis	MF460973	GenBank		MF460973
Angiosperm	Solanales	Solanaceae	Solanum	Solanum chacoense	Solanum chacoense	MF471371	GenBank		MF471371
Angiosperm	Solanales	Solanaceae	Solanum	Solanum hougasii	Solanum hougasii	MF471372	GenBank		MF471372
Angiosperm	Solanales	Solanaceae	Solanum	Solanum stoloniferum	Solanum stoloniferum	MF471373	GenBank		MF471373
Angiosperm	Lamiales	Gesneriaceae	Primulina	Primulina eburnea	Primulina eburnea	MF472011	GenBank		MF472011
Angiosperm	Poales	Poaceae	Nassella	Nassella neesiana	Nassella neesiana	MF480752	GenBank		MF480752
Angiosperm	Poales	Poaceae	Nassella	Nassella hyalina	Nassella hyalina	MF480753	GenBank		MF480753
Angiosperm	Caryophyllales	Polygonaceae	Fagopyrum	Fagopyrum acutatum	Fagopyrum acutatum	MF491390	GenBank		MF491390
Angiosperm	Liliales	Melanthiaceae	Paris	Paris marmorata	Paris marmorata	MF495705	GenBank		MF495705
Angiosperm	Saxifragales	Hamamelidaceae	Sinowilsonia	Sinowilsonia henryi	Sinowilsonia henryi	MF497447	GenBank		MF497447
Angiosperm	Lamiales	Lamiaceae	Scutellaria	Scutellaria baicalensis	Scutellaria baicalensis	MF521632	GenBank		MF521632
Angiosperm	Rosales	Rosaceae	Pyrus	Pyrus hopeiensis	Pyrus hopeiensis	MF521826	GenBank		MF521826
Angiosperm	Ericales	Actinidiaceae	Actinidia	Actinidia arguta	Actinidia arguta	MF521827	GenBank		MF521827
Angiosperm	Cucurbitales	Cucurbitaceae	Cucumis	Cucumis melo	Cucumis melo	MF536696	GenBank		MF536696
Angiosperm	Poales	Poaceae	Coelachne	Coelachne africana	Coelachne africana	MF563382	GenBank		MF563382
Angiosperm	Apiales	Apiaceae	Angelica	Angelica nitida	Angelica nitida	MF594405	GenBank		MF594405
Angiosperm	Fabales	Fabaceae	Carmichaelia	Carmichaelia australis	Carmichaelia australis	MF597719	GenBank		MF597719
Angiosperm	Liliales	Melanthiaceae	Trillium	Trillium tschonoskii	Trillium tschonoskii	MF614015	GenBank		MF614015
Angiosperm	Asterales	Asteraceae	Artemisia	Artemisia annua	Artemisia annua	MF623173	GenBank		MF623173
Angiosperm	Fabales	Fabaceae	Dalbergia	Dalbergia odorifera	Dalbergia odorifera	MF668133	GenBank		MF668133
Angiosperm	Sapindales	Rutaceae	Zanthoxylum	Zanthoxylum sp.	Zanthoxylum sp.	MF716521	GenBank		MF716521
Angiosperm	Sapindales	Rutaceae	Zanthoxylum	Zanthoxylum schinifolium	Zanthoxylum schinifolium	MF716522	GenBank		MF716522
Angiosperm	Fabales	Fabaceae	Cercis	Cercis chuniana	Cercis chuniana	MF741770	GenBank		MF741770
Angiosperm	Asterales	Campanulaceae	Lobelia	Lobelia fervens subsp. Fervens	Lobelia fervens subsp. Fervens	MF770602	GenBank		MF770602
Angiosperm	Asterales	Campanulaceae	Lobelia	Lobelia heterophylla	Lobelia heterophylla	MF770605	GenBank		MF770605
Angiosperm	Asterales	Campanulaceae	Monopsis	Monopsis debilis	Monopsis debilis	MF770616	GenBank		MF770616
Angiosperm	Asterales	Campanulaceae	Monopsis	Monopsis stellarioides subsp. schimperana	Monopsis stellarioides subsp. schimperana	MF770618	GenBank		MF770618
Angiosperm	Asterales	Campanulaceae	Cyphia	Cyphia bulbosa	Cyphia bulbosa	MF770624	GenBank		MF770624
Angiosperm	Asterales	Campanulaceae	Cyphia	Cyphia elata	Cyphia elata	MF770627	GenBank		MF770627
Angiosperm	Rosales	Rhamnaceae	Ziziphus	Ziziphus jujuba	Ziziphus jujuba	MF781071	GenBank		MF781071
Angiosperm	Cucurbitales	Cucurbitaceae	Gomphogyne	Gomphogyne cissiformis	Gomphogyne cissiformis	MF784515	GenBank		MF784515
Angiosperm	Gentianales	Gentianaceae	Swertia	Swertia verticillifolia	Swertia verticillifolia	MF795137	GenBank		MF795137
Angiosperm	Malpighiales	Passifloraceae	Passiflora	Passiflora auriculata	Passiflora auriculata	MF807936	GenBank		MF807936
Angiosperm	Solanales	Solanaceae	Solanum	Solanum melongena	Solanum melongena	MF818319	GenBank		MF818319
Angiosperm	Poales	Poaceae	Steinchisma	Steinchisma laxum	Steinchisma laxum	MF964221	GenBank		MF964221
Angiosperm	Poales	Poaceae	Zoysia	Zoysia sinica	Zoysia sinica	MF967579	GenBank		MF967579
Angiosperm	Poales	Poaceae	Zoysia	Zoysia tenuifolia	Zoysia tenuifolia	MF967580	GenBank		MF967580
Angiosperm	Poales	Poaceae	Zoysia	Zoysia macrostachya	Zoysia macrostachya	MF967581	GenBank		MF967581
Angiosperm	Fagales	Betulaceae	Carpinus	Carpinus cordata	Carpinus cordata	MF977769	GenBank		MF977769
Angiosperm	Lamiales	Oleaceae	Fraxinus	Fraxinus chiisanensis	Fraxinus chiisanensis	MF980720	GenBank		MF980720
Angiosperm	Magnoliales	Magnoliaceae	Magnolia	Magnolia fordiana var. calcarea	Magnolia fordiana var. calcarea	MF990562	GenBank		MF990562
Angiosperm	Fagales	Betulaceae	Corylus	Corylus heterophylla var. sutchuenensis	Corylus heterophylla var. sutchuenensis	MF996573	GenBank		MF996573
Angiosperm	Asterales	Asteraceae	Ambrosia	Ambrosia artemisiifolia	Ambrosia artemisiifolia	MG019037	GenBank		MG019037
Angiosperm	Poales	Poaceae	Stipa	Stipa capillata	Stipa capillata	MG052599	GenBank		MG052599
Angiosperm	Poales	Poaceae	Stipa	Stipa caucasica	Stipa caucasica	MG052601	GenBank		MG052601
Angiosperm	Poales	Poaceae	Stipa	Stipa pennata	Stipa pennata	MG052610	GenBank		MG052610
Angiosperm	Poales	Poaceae	Stipa	Stipa richteriana	Stipa richteriana	MG052612	GenBank		MG052612
Angiosperm	Poales	Poaceae	Stipa	Stipa tianschanica	Stipa tianschanica	MG052613	GenBank		MG052613
Angiosperm	Solanales	Solanaceae	Nicotiana	Nicotiana attenuata	Nicotiana attenuata	MG182422	GenBank		MG182422
Angiosperm	Lamiales	Oleaceae	Fontanesia	Fontanesia fortunei	Fontanesia fortunei	MG255754	GenBank		MG255754
Angiosperm	Lamiales	Oleaceae	Olea	Olea europaea subsp. cuspidata	Olea europaea subsp. cuspidata	MG255760	GenBank		MG255760
Angiosperm	Lamiales	Oleaceae	Olea	Olea europaea	Olea europaea	MG255761	GenBank		MG255761
Angiosperm	Lamiales	Oleaceae	Olea	Olea europaea subsp. guanchica	Olea europaea subsp. guanchica	MG255764	GenBank		MG255764
Angiosperm	Lamiales	Oleaceae	Olea	Olea europaea subsp. laperrinei	Olea europaea subsp. laperrinei	MG255765	GenBank		MG255765
Angiosperm	Malpighiales	Salicaceae	Salix	Salix arbutifolia	Salix arbutifolia	MG262340	GenBank		MG262340
Angiosperm	Malpighiales	Salicaceae	Populus	Populus alba var. pyramidalis	Populus alba var. pyramidalis	MG262344	GenBank		MG262344
Angiosperm	Malpighiales	Salicaceae	Populus	Populus davidiana	Populus davidiana	MG262347	GenBank		MG262347
Angiosperm	Malpighiales	Salicaceae	Populus	Populus lasiocarpa	Populus lasiocarpa	MG262349	GenBank		MG262349
Angiosperm	Malpighiales	Salicaceae	Populus	Populus mexicana	Populus mexicana	MG262351	GenBank		MG262351
Angiosperm	Malpighiales	Salicaceae	Populus	Populus wilsonii	Populus wilsonii	MG262359	GenBank		MG262359
Angiosperm	Dioscoreales	Dioscoreaceae	Dioscorea	Dioscorea polystachya	Dioscorea polystachya	MG267375	GenBank		MG267375
Angiosperm	Saxifragales	Hamamelidaceae	Parrotia	Parrotia subaequalis	Parrotia subaequalis	MG334121	GenBank		MG334121
Angiosperm	Fagales	Betulaceae	Alnus	Alnus rubra	Alnus rubra	MG356709	GenBank		MG356709
Angiosperm	Fagales	Betulaceae	Carpinus	Carpinus fangiana	Carpinus fangiana	MG386371	GenBank		MG386371
Angiosperm	Fagales	Betulaceae	Ostrya	Ostrya japonica	Ostrya japonica	MG386375	GenBank		MG386375
Angiosperm	Fagales	Betulaceae	Ostryopsis	Ostryopsis davidiana	Ostryopsis davidiana	MG386376	GenBank		MG386376
Angiosperm	Fabales	Fabaceae	Caragana	Caragana kozlowii	Caragana kozlowii	MG386382	GenBank		MG386382
Angiosperm	Fabales	Fabaceae	Pisum	Pisum fulvum	Pisum fulvum	MG458703	GenBank		MG458703
Angiosperm	Saxifragales	Saxifragaceae	Oresitrophe	Oresitrophe rupifraga	Oresitrophe rupifraga	MG470845	GenBank		MG470845
Angiosperm	Dipsacales	Caprifoliaceae	Patrinia	Patrinia scabiosifolia	Patrinia scabiosifolia	MG517445	GenBank		MG517445
Angiosperm	Dipsacales	Caprifoliaceae	Patrinia	Patrinia villosa	Patrinia villosa	MG517446	GenBank		MG517446
Angiosperm	Cornales	Hydrangeaceae	Hydrangea	Hydrangea aspera	Hydrangea aspera	MG524992	GenBank		MG524992
Angiosperm	Cornales	Hydrangeaceae	Hydrangea	Hydrangea heteromalla	Hydrangea heteromalla	MG524994	GenBank		MG524994
Angiosperm	Ericales	Fouquieriaceae	Fouquieria	Fouquieria diguetii	Fouquieria diguetii	MG524997	GenBank		MG524997
Angiosperm	Cornales	Curtisiaceae	Curtisia	Curtisia dentata	Curtisia dentata	MG524999	GenBank		MG524999
Angiosperm	Asterales	Asteraceae	Dendrosenecio	Dendrosenecio cheranganiensis subsp. dalei	Dendrosenecio cheranganiensis subsp. dalei	MG560046	GenBank		MG560046
Angiosperm	Asterales	Asteraceae	Dendrosenecio	Dendrosenecio elgonensis subsp. barbatipes	Dendrosenecio elgonensis subsp. barbatipes	MG560047	GenBank		MG560047
Angiosperm	Asterales	Asteraceae	Dendrosenecio	Dendrosenecio kilimanjari subsp. cottonii	Dendrosenecio kilimanjari subsp. cottonii	MG560048	GenBank		MG560048
Angiosperm	Boraginales	Ehretiaceae	Tiquilia	Tiquilia plicata	Tiquilia plicata	MG573056	GenBank		MG573056
Angiosperm	Ranunculales	Ranunculaceae	Clematis	Clematis alternata	Clematis alternata	MG573152	GenBank		MG573152
Angiosperm	Fagales	Betulaceae	Ostrya	Ostrya rehderiana	Ostrya rehderiana	MG584735	GenBank		MG584735
Angiosperm	Vitales	Vitaceae	Vitis	Vitis vinifera	Vitis vinifera	MG586833	GenBank		MG586833
Angiosperm	Ranunculales	Berberidaceae	Dysosma	Dysosma versipellis	Dysosma versipellis	MG593046	GenBank		MG593046
Angiosperm	Ranunculales	Berberidaceae	Dysosma	Dysosma pleiantha	Dysosma pleiantha	MG593055	GenBank		MG593055
Angiosperm	Caryophyllales	Polygonaceae	Muehlenbeckia	Muehlenbeckia australis	Muehlenbeckia australis	MG604297	GenBank		MG604297
Angiosperm	Fagales	Betulaceae	Ostrya	Ostrya trichocarpa	Ostrya trichocarpa	MG662125	GenBank		MG662125
Angiosperm	Fagales	Betulaceae	Ostrya	Ostrya chisosensis	Ostrya chisosensis	MG662150	GenBank		MG662150
Angiosperm	Vitales	Vitaceae	Vitis	Vitis rufotomentosa	Vitis rufotomentosa	MG664800	GenBank		MG664800
Angiosperm	Vitales	Vitaceae	Vitis	Vitis sp.	Vitis sp.	MG664802	GenBank		MG664802
Angiosperm	Vitales	Vitaceae	Vitis	Vitis vulpina	Vitis vulpina	MG664810	GenBank		MG664810
Angiosperm	Vitales	Vitaceae	Vitis	Vitis mustangensis	Vitis mustangensis	MG664818	GenBank		MG664818
Angiosperm	Vitales	Vitaceae	Vitis	Vitis labrusca	Vitis labrusca	MG664823	GenBank		MG664823
Angiosperm	Vitales	Vitaceae	Vitis	Vitis girdiana	Vitis girdiana	MG664827	GenBank		MG664827
Angiosperm	Vitales	Vitaceae	Vitis	Vitis coignetiae	Vitis coignetiae	MG664829	GenBank		MG664829
Angiosperm	Vitales	Vitaceae	Vitis	Vitis cinerea	Vitis cinerea	MG664831	GenBank		MG664831
Angiosperm	Vitales	Vitaceae	Vitis	Vitis californica	Vitis californica	MG664836	GenBank		MG664836
Angiosperm	Vitales	Vitaceae	Vitis	Vitis baileyana	Vitis baileyana	MG664843	GenBank		MG664843
Angiosperm	Vitales	Vitaceae	Vitis	Vitis arizonica	Vitis arizonica	MG664845	GenBank		MG664845
Angiosperm	Vitales	Vitaceae	Vitis	Vitis acerifolia	Vitis acerifolia	MG664848	GenBank		MG664848
Angiosperm	Poales	Poaceae	Avena	Avena insularis	Avena insularis	MG674209	GenBank		MG674209
Angiosperm	Poales	Poaceae	Saccharum	Saccharum officinarum	Saccharum officinarum	MG685915	GenBank		MG685915
Angiosperm	Asterales	Asteraceae	Helianthus	Helianthus tuberosus	Helianthus tuberosus	MG696658	GenBank		MG696658
Angiosperm	Brassicales	Brassicaceae	Brassica	Brassica oleracea	Brassica oleracea	MG717288	GenBank		MG717288
Angiosperm	Brassicales	Brassicaceae	Brassica	Brassica rapa	Brassica rapa	MG717289	GenBank		MG717289
Angiosperm	Apiales	Apiaceae	Pimpinella	Pimpinella rhomboidea	Pimpinella rhomboidea	MG719855	GenBank		MG719855
Angiosperm	Rosales	Rosaceae	Rosa	Rosa multiflora	Rosa multiflora	MG727863	GenBank		MG727863
Angiosperm	Solanales	Solanaceae	Lycium	Lycium chinense	Lycium chinense	MG729824	GenBank		MG729824
Angiosperm	Solanales	Solanaceae	Lycium	Lycium ruthenicum	Lycium ruthenicum	MG729825	GenBank		MG729825
Angiosperm	Dipsacales	Caprifoliaceae	Lonicera	Lonicera fragrantissima	Lonicera fragrantissima	MG738669	GenBank		MG738669
Angiosperm	Asparagales	Orchidaceae	Pelatantheria	Pelatantheria scolopendrifolia	Pelatantheria scolopendrifolia	MG752972	GenBank		MG752972
Angiosperm	Celastrales	Celastraceae	Parnassia	Parnassia brevistyla	Parnassia brevistyla	MG792145	GenBank		MG792145
Angiosperm	Malvales	Malvaceae	Gossypium	Gossypium trilobum	Gossypium trilobum	MG800783	GenBank		MG800783
Angiosperm	Malvales	Malvaceae	Gossypium	Gossypium hirsutum	Gossypium hirsutum	MG800784	GenBank		MG800784
Angiosperm	Magnoliales	Magnoliaceae	Magnolia	Magnolia sieboldii	Magnolia sieboldii	MG800828	GenBank		MG800828
Angiosperm	Dioscoreales	Dioscoreaceae	Dioscorea	Dioscorea bulbifera	Dioscorea bulbifera	MG805604	GenBank		MG805604
Angiosperm	Fabales	Fabaceae	Arachis	Arachis hypogaea	Arachis hypogaea	MG814006	GenBank		MG814006
Angiosperm	Caryophyllales	Amaranthaceae	Amaranthus	Amaranthus cruentus	Amaranthus cruentus	MG836506	GenBank		MG836506
Angiosperm	Fabales	Fabaceae	Pisum	Pisum sativum subsp. elatius	Pisum sativum subsp. elatius	MG859920	GenBank		MG859920
Angiosperm	Rosales	Rosaceae	Prunus	Prunus pedunculata	Prunus pedunculata	MG869261	GenBank		MG869261
Angiosperm	Asparagales	Orchidaceae	Corallorhiza	Corallorhiza trifida	Corallorhiza trifida	MG874036_@myco	GenBank		MG874036
Angiosperm	Asparagales	Orchidaceae	Corallorhiza	Corallorhiza striata	Corallorhiza striata	MG874039_@myco	GenBank		MG874039
Angiosperm	Malvales	Malvaceae	Gossypium	Gossypium harknessii subsp. armourianum	Gossypium harknessii subsp. armourianum	MG891801	GenBank		MG891801
Angiosperm	Myrtales	Lythraceae	Heimia	Heimia myrtifolia	Heimia myrtifolia	MG921615	GenBank		MG921615
Angiosperm	Asparagales	Orchidaceae	Epipactis	Epipactis mairei	Epipactis mairei	MG925367	GenBank		MG925367
Angiosperm	Myrtales	Myrtaceae	Eucalyptus	Eucalyptus grandis	Eucalyptus grandis	MG925369	GenBank		MG925369
Angiosperm	Solanales	Convolvulaceae	Ipomoea	Ipomoea nil	Ipomoea nil	MG973745	GenBank		MG973745
Angiosperm	Solanales	Convolvulaceae	Ipomoea	Ipomoea purpurea	Ipomoea purpurea	MG973746	GenBank		MG973746
Angiosperm	Saxifragales	Paeoniaceae	Paeonia	Paeonia jishanensis	Paeonia jishanensis	MG991935	GenBank		MG991935
Angiosperm	Liliales	Liliaceae	Notholirion	Notholirion macrophyllum	Notholirion macrophyllum	MH011354	GenBank		MH011354
Angiosperm	Asterales	Campanulaceae	Codonopsis	Codonopsis lanceolata	Codonopsis lanceolata	MH018574	GenBank		MH018574
Angiosperm	Solanales	Solanaceae	Physalis	Physalis peruviana	Physalis peruviana	MH019242	GenBank		MH019242
Angiosperm	Ericales	Theaceae	Camellia	Camellia sinensis var. assamica	Camellia sinensis var. assamica	MH019307	GenBank		MH019307
Angiosperm	Solanales	Solanaceae	Solanum	Solanum acroglossum	Solanum acroglossum	MH021401	GenBank		MH021401
Angiosperm	Solanales	Solanaceae	Solanum	Solanum ambosinum	Solanum ambosinum	MH021404	GenBank		MH021404
Angiosperm	Solanales	Solanaceae	Solanum	Solanum andreanum	Solanum andreanum	MH021410	GenBank		MH021410
Angiosperm	Solanales	Solanaceae	Solanum	Solanum candelarianum	Solanum candelarianum	MH021413	GenBank		MH021413
Angiosperm	Solanales	Solanaceae	Solanum	Solanum berthaultii	Solanum berthaultii	MH021416	GenBank		MH021416
Angiosperm	Solanales	Solanaceae	Solanum	Solanum stenophyllidium	Solanum stenophyllidium	MH021421	GenBank		MH021421
Angiosperm	Solanales	Solanaceae	Solanum	Solanum brevicaule	Solanum brevicaule	MH021423	GenBank		MH021423
Angiosperm	Solanales	Solanaceae	Solanum	Solanum bukasovii	Solanum bukasovii	MH021431	GenBank		MH021431
Angiosperm	Solanales	Solanaceae	Solanum	Solanum bulbocastanum	Solanum bulbocastanum	MH021438	GenBank		MH021438
Angiosperm	Solanales	Solanaceae	Solanum	Solanum cardiophyllum	Solanum cardiophyllum	MH021454	GenBank		MH021454
Angiosperm	Solanales	Solanaceae	Solanum	Solanum chomatophilum	Solanum chomatophilum	MH021461	GenBank		MH021461
Angiosperm	Solanales	Solanaceae	Solanum	Solanum goniocalyx	Solanum goniocalyx	MH021464	GenBank		MH021464
Angiosperm	Solanales	Solanaceae	Solanum	Solanum leptophyes	Solanum leptophyes	MH021468	GenBank		MH021468
Angiosperm	Solanales	Solanaceae	Solanum	Solanum hondelmannii	Solanum hondelmannii	MH021481	GenBank		MH021481
Angiosperm	Solanales	Solanaceae	Solanum	Solanum jamesii	Solanum jamesii	MH021493	GenBank		MH021493
Angiosperm	Solanales	Solanaceae	Solanum	Solanum kurtzianum	Solanum kurtzianum	MH021495	GenBank		MH021495
Angiosperm	Solanales	Solanaceae	Solanum	Solanum laxissimum	Solanum laxissimum	MH021501	GenBank		MH021501
Angiosperm	Solanales	Solanaceae	Solanum	Solanum marinasense	Solanum marinasense	MH021510	GenBank		MH021510
Angiosperm	Solanales	Solanaceae	Solanum	Solanum medians	Solanum medians	MH021513	GenBank		MH021513
Angiosperm	Solanales	Solanaceae	Solanum	Solanum megistacrolobum	Solanum megistacrolobum	MH021518	GenBank		MH021518
Angiosperm	Solanales	Solanaceae	Solanum	Solanum bukasovii var. multidissectum	Solanum bukasovii var. multidissectum	MH021523	GenBank		MH021523
Angiosperm	Solanales	Solanaceae	Solanum	Solanum multiinterruptum	Solanum multiinterruptum	MH021525	GenBank		MH021525
Angiosperm	Solanales	Solanaceae	Solanum	Solanum phureja	Solanum phureja	MH021539	GenBank		MH021539
Angiosperm	Solanales	Solanaceae	Solanum	Solanum pinnatisectum	Solanum pinnatisectum	MH021547	GenBank		MH021547
Angiosperm	Solanales	Solanaceae	Solanum	Solanum polyadenium	Solanum polyadenium	MH021549	GenBank		MH021549
Angiosperm	Solanales	Solanaceae	Solanum	Solanum sogarandinum	Solanum sogarandinum	MH021551	GenBank		MH021551
Angiosperm	Solanales	Solanaceae	Solanum	Solanum sparsipilum	Solanum sparsipilum	MH021553	GenBank		MH021553
Angiosperm	Solanales	Solanaceae	Solanum	Solanum spegazzinii	Solanum spegazzinii	MH021559	GenBank		MH021559
Angiosperm	Solanales	Solanaceae	Solanum	Solanum stenotomum	Solanum stenotomum	MH021564	GenBank		MH021564
Angiosperm	Solanales	Solanaceae	Solanum	Solanum tarijense	Solanum tarijense	MH021573	GenBank		MH021573
Angiosperm	Solanales	Solanaceae	Solanum	Solanum verrucosum	Solanum verrucosum	MH021578	GenBank		MH021578
Angiosperm	Solanales	Solanaceae	Solanum	Solanum vernei	Solanum vernei	MH021581	GenBank		MH021581
Angiosperm	Solanales	Solanaceae	Solanum	Solanum microdontum	Solanum microdontum	MH021590	GenBank		MH021590
Angiosperm	Solanales	Solanaceae	Solanum	Solanum violaceimarmoratum	Solanum violaceimarmoratum	MH021595	GenBank		MH021595
Angiosperm	Asterales	Campanulaceae	Echinocodon	Echinocodon lobophyllus	Echinocodon lobophyllus	MH029157	GenBank		MH029157
Angiosperm	Liliales	Liliaceae	Lilium	Lilium pardalinum	Lilium pardalinum	MH029495	GenBank		MH029495
Angiosperm	Fabales	Fabaceae	Pterocarpus	Pterocarpus tinctorius	Pterocarpus tinctorius	MH033829	GenBank		MH033829
Angiosperm	Fabales	Fabaceae	Pterocarpus	Pterocarpus santalinus	Pterocarpus santalinus	MH033830	GenBank		MH033830
Angiosperm	Fabales	Fabaceae	Pterocarpus	Pterocarpus indicus	Pterocarpus indicus	MH033831	GenBank		MH033831
Angiosperm	Laurales	Lauraceae	Phoebe	Phoebe zhennan	Phoebe zhennan	MH033832	GenBank		MH033832
Angiosperm	Poales	Poaceae	Eriachne	Eriachne aristidea	Eriachne aristidea	MH036235	GenBank		MH036235
Angiosperm	Poales	Poaceae	Eriachne	Eriachne armitii	Eriachne armitii	MH036237	GenBank		MH036237
Angiosperm	Poales	Poaceae	Eriachne	Eriachne avenacea	Eriachne avenacea	MH036239	GenBank		MH036239
Angiosperm	Poales	Poaceae	Eriachne	Eriachne ciliata	Eriachne ciliata	MH036244	GenBank		MH036244
Angiosperm	Poales	Poaceae	Eriachne	Eriachne glauca	Eriachne glauca	MH036248	GenBank		MH036248
Angiosperm	Poales	Poaceae	Eriachne	Eriachne major	Eriachne major	MH036252	GenBank		MH036252
Angiosperm	Poales	Poaceae	Eriachne	Eriachne melicacea	Eriachne melicacea	MH036254	GenBank		MH036254
Angiosperm	Poales	Poaceae	Eriachne	Eriachne mucronata	Eriachne mucronata	MH036256	GenBank		MH036256
Angiosperm	Poales	Poaceae	Eriachne	Eriachne obtusa	Eriachne obtusa	MH036259	GenBank		MH036259
Angiosperm	Poales	Poaceae	Eriachne	Eriachne pauciflora	Eriachne pauciflora	MH036269	GenBank		MH036269
Angiosperm	Poales	Poaceae	Eriachne	Eriachne schultziana	Eriachne schultziana	MH036273	GenBank		MH036273
Angiosperm	Poales	Poaceae	Eriachne	Eriachne sp.	Eriachne sp.	MH036278	GenBank		MH036278
Angiosperm	Poales	Poaceae	Eriachne	Eriachne stipacea	Eriachne stipacea	MH036279	GenBank		MH036279
Angiosperm	Poales	Poaceae	Eriachne	Eriachne triodioides	Eriachne triodioides	MH036283	GenBank		MH036283
Angiosperm	Dipsacales	Viburnaceae	Cornus	Cornus kousa subsp. Kousa	Cornus kousa subsp. Kousa	MH036493	GenBank		MH036493
Angiosperm	Asterales	Asteraceae	Marshallia	Marshallia graminifolia	Marshallia graminifolia	MH037167	GenBank		MH037167
Angiosperm	Asterales	Asteraceae	Marshallia	Marshallia trinervia	Marshallia trinervia	MH037168	GenBank		MH037168
Angiosperm	Asterales	Asteraceae	Marshallia	Marshallia obovata	Marshallia obovata	MH037169	GenBank		MH037169
Angiosperm	Asterales	Asteraceae	Marshallia	Marshallia grandiflora	Marshallia grandiflora	MH037171	GenBank		MH037171
Angiosperm	Asterales	Asteraceae	Marshallia	Marshallia ramosa	Marshallia ramosa	MH037172	GenBank		MH037172
Angiosperm	Asterales	Asteraceae	Marshallia	Marshallia mohrii	Marshallia mohrii	MH037173	GenBank		MH037173
Angiosperm	Asterales	Asteraceae	Marshallia	Marshallia caespitosa	Marshallia caespitosa	MH037175	GenBank		MH037175
Angiosperm	Ericales	Theaceae	Camellia	Camellia sinensis	Camellia sinensis	MH042531	GenBank		MH042531
Angiosperm	Lamiales	Orobanchaceae	Aphyllon	Aphyllon epigalium subsp. epigalium	Aphyllon epigalium subsp. epigalium	MH050785	GenBank		MH050785
Angiosperm	Lamiales	Orobanchaceae	Aphyllon	Aphyllon epigalium subsp. notocalifornicum	Aphyllon epigalium subsp. notocalifornicum	MH050786	GenBank		MH050786
Angiosperm	Laurales	Lauraceae	Cinnamomum	Cinnamomum parthenoxylon	Cinnamomum parthenoxylon	MH050971	GenBank		MH050971
Angiosperm	Ranunculales	Ranunculaceae	Aconitum	Aconitum vilmorinianum	Aconitum vilmorinianum	MH063436	GenBank		MH063436
Angiosperm	Chloranthales	Chloranthaceae	Sarcandra	Sarcandra glabra	Sarcandra glabra	MH071744	GenBank		MH071744
Angiosperm	Brassicales	Capparaceae	Capparis	Capparis versicolor	Capparis versicolor	MH142726	GenBank		MH142726
Angiosperm	Asparagales	Amaryllidaceae	Allium	Allium ursinum	Allium ursinum	MH157875	GenBank		MH157875
Angiosperm	Malvales	Malvaceae	Tilia	Tilia amurensis	Tilia amurensis	MH169579	GenBank		MH169579
Angiosperm	Solanales	Convolvulaceae	Ipomoea	Ipomoea lacunosa	Ipomoea lacunosa	MH173257	GenBank		MH173257
Angiosperm	Solanales	Convolvulaceae	Ipomoea	Ipomoea trifida	Ipomoea trifida	MH173261	GenBank		MH173261
Angiosperm	Solanales	Convolvulaceae	Ipomoea	Ipomoea triloba	Ipomoea triloba	MH173262	GenBank		MH173262
Angiosperm	Poales	Poaceae	Andropogon	Andropogon insolitus	Andropogon insolitus	MH181163	GenBank		MH181163
Angiosperm	Poales	Poaceae	Hyparrhenia	Hyparrhenia rudis	Hyparrhenia rudis	MH181164	GenBank		MH181164
Angiosperm	Poales	Poaceae	Andropogon	Andropogon gerardii	Andropogon gerardii	MH181165	GenBank		MH181165
Angiosperm	Poales	Poaceae	Elymandra	Elymandra androphila	Elymandra androphila	MH181166	GenBank		MH181166
Angiosperm	Poales	Poaceae	Hyparrhenia	Hyparrhenia violascens	Hyparrhenia violascens	MH181167	GenBank		MH181167
Angiosperm	Poales	Poaceae	Andropogon	Andropogon schirensis	Andropogon schirensis	MH181168	GenBank		MH181168
Angiosperm	Poales	Poaceae	Hyparrhenia	Hyparrhenia dichroa	Hyparrhenia dichroa	MH181169	GenBank		MH181169
Angiosperm	Poales	Poaceae	Monocymbium	Monocymbium lanceolatum	Monocymbium lanceolatum	MH181170	GenBank		MH181170
Angiosperm	Poales	Poaceae	Andropogon	Andropogon gyrans	Andropogon gyrans	MH181171	GenBank		MH181171
Angiosperm	Poales	Poaceae	Andropogon	Andropogon ingratus	Andropogon ingratus	MH181172	GenBank		MH181172
Angiosperm	Poales	Poaceae	Andropogon	Andropogon appendiculatus	Andropogon appendiculatus	MH181173	GenBank		MH181173
Angiosperm	Poales	Poaceae	Andropogon	Andropogon pusillus	Andropogon pusillus	MH181175	GenBank		MH181175
Angiosperm	Poales	Poaceae	Andropogon	Andropogon greenwayi	Andropogon greenwayi	MH181177	GenBank		MH181177
Angiosperm	Poales	Poaceae	Hyparrhenia	Hyparrhenia papillipes	Hyparrhenia papillipes	MH181179	GenBank		MH181179
Angiosperm	Poales	Poaceae	Andropogon	Andropogon eucomus subsp. huillensis	Andropogon eucomus subsp. huillensis	MH181180	GenBank		MH181180
Angiosperm	Poales	Poaceae	Andropogon	Andropogon chrysostachyus	Andropogon chrysostachyus	MH181181	GenBank		MH181181
Angiosperm	Poales	Poaceae	Schizachyrium	Schizachyrium ursulus	Schizachyrium ursulus	MH181183	GenBank		MH181183
Angiosperm	Poales	Poaceae	Andropogon	Andropogon abyssinicus	Andropogon abyssinicus	MH181184	GenBank		MH181184
Angiosperm	Poales	Poaceae	Andropogon	Andropogon glaucescens	Andropogon glaucescens	MH181185	GenBank		MH181185
Angiosperm	Poales	Poaceae	Andropogon	Andropogon heterantherus	Andropogon heterantherus	MH181186	GenBank		MH181186
Angiosperm	Poales	Poaceae	Schizachyrium	Schizachyrium thollonii	Schizachyrium thollonii	MH181189	GenBank		MH181189
Angiosperm	Poales	Poaceae	Hyparrhenia	Hyparrhenia bagirmica	Hyparrhenia bagirmica	MH181190	GenBank		MH181190
Angiosperm	Poales	Poaceae	Andropogon	Andropogon gracilis	Andropogon gracilis	MH181191	GenBank		MH181191
Angiosperm	Poales	Poaceae	Andropogon	Andropogon crossotos	Andropogon crossotos	MH181194	GenBank		MH181194
Angiosperm	Poales	Poaceae	Hyparrhenia	Hyparrhenia mobukensis	Hyparrhenia mobukensis	MH181195	GenBank		MH181195
Angiosperm	Poales	Poaceae	Exotheca	Exotheca abyssinica	Exotheca abyssinica	MH181196	GenBank		MH181196
Angiosperm	Poales	Poaceae	Hyparrhenia	Hyparrhenia anemopaegma	Hyparrhenia anemopaegma	MH181199	GenBank		MH181199
Angiosperm	Poales	Poaceae	Andropogon	Andropogon brachystachyus	Andropogon brachystachyus	MH181200	GenBank		MH181200
Angiosperm	Poales	Poaceae	Schizachyrium	Schizachyrium lomaense	Schizachyrium lomaense	MH181201	GenBank		MH181201
Angiosperm	Poales	Poaceae	Andropogon	Andropogon distachyos	Andropogon distachyos	MH181203	GenBank		MH181203
Angiosperm	Poales	Poaceae	Andropogon	Andropogon ligulatus	Andropogon ligulatus	MH181204	GenBank		MH181204
Angiosperm	Poales	Poaceae	Schizachyrium	Schizachyrium cubense	Schizachyrium cubense	MH181205	GenBank		MH181205
Angiosperm	Poales	Poaceae	Schizachyrium	Schizachyrium spicatum	Schizachyrium spicatum	MH181207	GenBank		MH181207
Angiosperm	Poales	Poaceae	Schizachyrium	Schizachyrium salzmannii	Schizachyrium salzmannii	MH181208	GenBank		MH181208
Angiosperm	Poales	Poaceae	Andropogon	Andropogon leprodes	Andropogon leprodes	MH181210	GenBank		MH181210
Angiosperm	Poales	Poaceae	Andropogon	Andropogon gayanus	Andropogon gayanus	MH181211	GenBank		MH181211
Angiosperm	Poales	Poaceae	Andropogon	Andropogon brazzae	Andropogon brazzae	MH181212	GenBank		MH181212
Angiosperm	Poales	Poaceae	Andropogon	Andropogon selloanus	Andropogon selloanus	MH181213	GenBank		MH181213
Angiosperm	Poales	Poaceae	Elymandra	Elymandra subulata	Elymandra subulata	MH181214	GenBank		MH181214
Angiosperm	Poales	Poaceae	Andropogon	Andropogon munroi	Andropogon munroi	MH181215	GenBank		MH181215
Angiosperm	Poales	Poaceae	Andropogon	Andropogon liebmannii	Andropogon liebmannii	MH181216	GenBank		MH181216
Angiosperm	Poales	Poaceae	Andropogon	Andropogon reedii	Andropogon reedii	MH181217	GenBank		MH181217
Angiosperm	Poales	Poaceae	Andropogon	Andropogon aequatoriensis	Andropogon aequatoriensis	MH181218	GenBank		MH181218
Angiosperm	Poales	Poaceae	Schizachyrium	Schizachyrium exile	Schizachyrium exile	MH181219	GenBank		MH181219
Angiosperm	Poales	Poaceae	Hyparrhenia	Hyparrhenia figariana	Hyparrhenia figariana	MH181220	GenBank		MH181220
Angiosperm	Poales	Poaceae	Andropogon	Andropogon floridanus	Andropogon floridanus	MH181221	GenBank		MH181221
Angiosperm	Poales	Poaceae	Andropogon	Andropogon virgatus	Andropogon virgatus	MH181223	GenBank		MH181223
Angiosperm	Poales	Poaceae	Andropogon	Andropogon canaliculatus	Andropogon canaliculatus	MH181224	GenBank		MH181224
Angiosperm	Poales	Poaceae	Hyparrhenia	Hyparrhenia umbrosa	Hyparrhenia umbrosa	MH181226	GenBank		MH181226
Angiosperm	Poales	Poaceae	Schizachyrium	Schizachyrium djalonicum	Schizachyrium djalonicum	MH181227	GenBank		MH181227
Angiosperm	Poales	Poaceae	Schizachyrium	Schizachyrium claudopus	Schizachyrium claudopus	MH181228	GenBank		MH181228
Angiosperm	Poales	Poaceae	Hyparrhenia	Hyparrhenia newtonii	Hyparrhenia newtonii	MH181229	GenBank		MH181229
Angiosperm	Poales	Poaceae	Andropogon	Andropogon urbanianus	Andropogon urbanianus	MH181230	GenBank		MH181230
Angiosperm	Poales	Poaceae	Andropogon	Andropogon mannii	Andropogon mannii	MH181231	GenBank		MH181231
Angiosperm	Poales	Poaceae	Schizachyrium	Schizachyrium condensatum	Schizachyrium condensatum	MH181233	GenBank		MH181233
Angiosperm	Poales	Poaceae	Schizachyrium	Schizachyrium delavayi	Schizachyrium delavayi	MH185800	GenBank		MH185800
Angiosperm	Saxifragales	Paeoniaceae	Paeonia	Paeonia obovata	Paeonia obovata	MH191383	GenBank		MH191383
Angiosperm	Saxifragales	Grossulariaceae	Ribes	Ribes fasciculatum var. chinense	Ribes fasciculatum var. chinense	MH191388	GenBank		MH191388
Angiosperm	Ranunculales	Ranunculaceae	Anemoclema	Anemoclema glaucifolium	Anemoclema glaucifolium	MH205609	GenBank		MH205609
Angiosperm	Fagales	Betulaceae	Betula	Betula platyphylla	Betula platyphylla	MH205735	GenBank		MH205735
Angiosperm	Rosales	Rhamnaceae	Spyridium	Spyridium parvifolium	Spyridium parvifolium	MH234313	GenBank		MH234313
Angiosperm	Apiales	Apiaceae	Ligusticum	Ligusticum sinense	Ligusticum sinense	MH260704	GenBank		MH260704
Angiosperm	Solanales	Solanaceae	Solanum	Solanum insanum	Solanum insanum	MH283711	GenBank		MH283711
Angiosperm	Solanales	Solanaceae	Solanum	Solanum incanum	Solanum incanum	MH283721	GenBank		MH283721
Angiosperm	Poales	Poaceae	Agropyron	Agropyron mongolicum	Agropyron mongolicum	MH285848	GenBank		MH285848
Angiosperm	Poales	Poaceae	Crithopsis	Crithopsis delileana	Crithopsis delileana	MH285849	GenBank		MH285849
Angiosperm	Poales	Poaceae	Dasypyrum	Dasypyrum villosum	Dasypyrum villosum	MH285850	GenBank		MH285850
Angiosperm	Poales	Poaceae	Eremopyrum	Eremopyrum distans	Eremopyrum distans	MH285851	GenBank		MH285851
Angiosperm	Poales	Poaceae	Eremopyrum	Eremopyrum triticeum	Eremopyrum triticeum	MH285852	GenBank		MH285852
Angiosperm	Poales	Poaceae	Henrardia	Henrardia persica	Henrardia persica	MH285853	GenBank		MH285853
Angiosperm	Poales	Poaceae	Heteranthelium	Heteranthelium piliferum	Heteranthelium piliferum	MH285854	GenBank		MH285854
Angiosperm	Poales	Poaceae	Pseudoroegneria	Pseudoroegneria spicata	Pseudoroegneria spicata	MH285855	GenBank		MH285855
Angiosperm	Poales	Poaceae	Taeniatherum	Taeniatherum caput-medusae	Taeniatherum caput-medusae	MH285856	GenBank		MH285856
Angiosperm	Asparagales	Asparagaceae	Barnardia	Barnardia japonica	Barnardia japonica	MH287351	GenBank		MH287351
Angiosperm	Ranunculales	Menispermaceae	Menispermum	Menispermum dauricum	Menispermum dauricum	MH298220	GenBank		MH298220
Angiosperm	Asparagales	Orchidaceae	Neottia	Neottia japonica	Neottia japonica	MH321184	GenBank		MH321184
Angiosperm	Fabales	Fabaceae	Glycyrrhiza	Glycyrrhiza inflata	Glycyrrhiza inflata	MH321931	GenBank		MH321931
Angiosperm	Sapindales	Rutaceae	Atalantia	Atalantia kwangtungensis	Atalantia kwangtungensis	MH329190	GenBank		MH329190
Angiosperm	Malvales	Malvaceae	Hibiscus	Hibiscus syriacus	Hibiscus syriacus	MH330684	GenBank		MH330684
Angiosperm	Ranunculales	Berberidaceae	Vancouveria	Vancouveria planipetala	Vancouveria planipetala	MH337373	GenBank		MH337373
Angiosperm	Asparagales	Orchidaceae	Cremastra	Cremastra appendiculata	Cremastra appendiculata	MH356724_@myco	GenBank		MH356724
Angiosperm	Asparagales	Asparagaceae	Rohdea	Rohdea chinensis	Rohdea chinensis	MH356725	GenBank		MH356725
Angiosperm	Ranunculales	Ranunculaceae	Coptis	Coptis teeta	Coptis teeta	MH359096	GenBank		MH359096
Angiosperm	Brassicales	Brassicaceae	Ricotia	Ricotia isatoides	Ricotia isatoides	MH359188	GenBank		MH359188
Angiosperm	Caryophyllales	Caryophyllaceae	Pseudostellaria	Pseudostellaria longipedicellata	Pseudostellaria longipedicellata	MH373593	GenBank		MH373593
Angiosperm	Asterales	Asteraceae	Arctium	Arctium lappa	Arctium lappa	MH375874	GenBank		MH375874
Angiosperm	Brassicales	Brassicaceae	Brassica	Brassica cretica	Brassica cretica	MH388764	GenBank		MH388764
Angiosperm	Poales	Poaceae	Sporobolus	Sporobolus helvolus	Sporobolus helvolus	MH392303	GenBank		MH392303
Angiosperm	Lamiales	Oleaceae	Ligustrum	Ligustrum lucidum	Ligustrum lucidum	MH394207	GenBank		MH394207
Angiosperm	Poales	Poaceae	Panicum	Panicum incomtum	Panicum incomtum	MH394349	GenBank		MH394349
Angiosperm	Laurales	Lauraceae	Phoebe	Phoebe neurantha	Phoebe neurantha	MH394353	GenBank		MH394353
Angiosperm	Ranunculales	Lardizabalaceae	Holboellia	Holboellia latifolia	Holboellia latifolia	MH394377	GenBank		MH394377
Angiosperm	Poales	Poaceae	Indosasa	Indosasa sinica	Indosasa sinica	MH394379	GenBank		MH394379
Angiosperm	Ranunculales	Papaveraceae	Macleaya	Macleaya microcarpa	Macleaya microcarpa	MH394384	GenBank		MH394384
Angiosperm	Rosales	Rosaceae	Malus	Malus yunnanensis	Malus yunnanensis	MH394388	GenBank		MH394388
Angiosperm	Magnoliales	Magnoliaceae	Magnolia	Magnolia fordiana	Magnolia fordiana	MH394396	GenBank		MH394396
Angiosperm	Ranunculales	Papaveraceae	Meconopsis	Meconopsis racemosa	Meconopsis racemosa	MH394400	GenBank		MH394400
Angiosperm	Ericales	Theaceae	Camellia	Camellia gymnogyna	Camellia gymnogyna	MH394405	GenBank		MH394405
Angiosperm	Laurales	Lauraceae	Cinnamomum	Cinnamomum bodinieri	Cinnamomum bodinieri	MH394415	GenBank		MH394415
Angiosperm	Rosales	Elaeagnaceae	Elaeagnus	Elaeagnus loureiroi	Elaeagnus loureiroi	MH394422	GenBank		MH394422
Angiosperm	Sapindales	Meliaceae	Carapa	Carapa guianensis	Carapa guianensis	MH396436	GenBank		MH396436
Angiosperm	Poales	Poaceae	Bambusa	Bambusa tuldoides	Bambusa tuldoides	MH410121	GenBank		MH410121
Angiosperm	Poales	Poaceae	Chusquea	Chusquea culeou	Chusquea culeou	MH410122	GenBank		MH410122
Angiosperm	Poales	Poaceae	Ampelocalamus	Ampelocalamus actinotrichus	Ampelocalamus actinotrichus	MH410123	GenBank		MH410123
Angiosperm	Ranunculales	Berberidaceae	Achlys	Achlys triphylla	Achlys triphylla	MH423064	GenBank		MH423064
Angiosperm	Ranunculales	Berberidaceae	Bongardia	Bongardia chrysogonum	Bongardia chrysogonum	MH423065	GenBank		MH423065
Angiosperm	Ranunculales	Berberidaceae	Caulophyllum	Caulophyllum robustum	Caulophyllum robustum	MH423066	GenBank		MH423066
Angiosperm	Ranunculales	Berberidaceae	Diphylleia	Diphylleia sinensis	Diphylleia sinensis	MH423067	GenBank		MH423067
Angiosperm	Ranunculales	Berberidaceae	Plagiorhegma	Plagiorhegma dubium	Plagiorhegma dubium	MH423069	GenBank		MH423069
Angiosperm	Ranunculales	Berberidaceae	Leontice	Leontice armeniaca	Leontice armeniaca	MH423070	GenBank		MH423070
Angiosperm	Ranunculales	Berberidaceae	Podophyllum	Podophyllum peltatum	Podophyllum peltatum	MH423071	GenBank		MH423071
Angiosperm	Ranunculales	Berberidaceae	Ranzania	Ranzania japonica	Ranzania japonica	MH423072	GenBank		MH423072
Angiosperm	Ranunculales	Berberidaceae	Vancouveria	Vancouveria hexandra	Vancouveria hexandra	MH423073	GenBank		MH423073
Angiosperm	Asparagales	Orchidaceae	Hexalectris	Hexalectris warnockii	Hexalectris warnockii	MH444822_@myco	GenBank		MH444822
Angiosperm	Magnoliales	Myristicaceae	Endocomia	Endocomia macrocoma subsp. prainii	Endocomia macrocoma subsp. prainii	MH445411	GenBank		MH445411
Angiosperm	Asterales	Asteraceae	Xanthium	Xanthium sibiricum	Xanthium sibiricum	MH473582	GenBank		MH473582
Angiosperm	Poales	Poaceae	Cymbopogon	Cymbopogon citratus	Cymbopogon citratus	MH488954	GenBank		MH488954
Angiosperm	Poales	Poaceae	Dichanthium	Dichanthium annulatum	Dichanthium annulatum	MH488955	GenBank		MH488955
Angiosperm	Poales	Poaceae	Cenchrus	Cenchrus purpureus	Cenchrus purpureus	MH488956	GenBank		MH488956
Angiosperm	Poales	Poaceae	Urochondra	Urochondra setulosa	Urochondra setulosa	MH488957	GenBank		MH488957
Angiosperm	Lamiales	Orobanchaceae	Orobanche	Orobanche fasciculata	Orobanche fasciculata	MH499249	GenBank		MH499249
Angiosperm	Lamiales	Orobanchaceae	Aphyllon	Aphyllon uniflorum var. occidentale	Aphyllon uniflorum var. occidentale	MH499250	GenBank		MH499250
Angiosperm	Ranunculales	Ranunculaceae	Coptis	Coptis chinensis	Coptis chinensis	MH509384	GenBank		MH509384
Angiosperm	Rosales	Rosaceae	Sanguisorba	Sanguisorba tenuifolia	Sanguisorba tenuifolia	MH513641	GenBank		MH513641
Angiosperm	Ranunculales	Ranunculaceae	Actaea	Actaea heracleifolia	Actaea heracleifolia	MH539824	GenBank		MH539824
Angiosperm	Asparagales	Iridaceae	Crocus	Crocus cartwrightianus	Crocus cartwrightianus	MH542232	GenBank		MH542232
Angiosperm	Solanales	Solanaceae	Capsicum	Capsicum galapagoense	Capsicum galapagoense	MH559322	GenBank		MH559322
Angiosperm	Solanales	Solanaceae	Capsicum	Capsicum annuum	Capsicum annuum	MH559323	GenBank		MH559323
Angiosperm	Solanales	Solanaceae	Capsicum	Capsicum chacoense	Capsicum chacoense	MH559328	GenBank		MH559328
Angiosperm	Ranunculales	Menispermaceae	Tinospora	Tinospora cordifolia	Tinospora cordifolia	MH577056	GenBank		MH577056
Angiosperm	Lamiales	Orobanchaceae	Aphyllon	Aphyllon uniflorum	Aphyllon uniflorum	MH580290	GenBank		MH580290
Angiosperm	Fagales	Fagaceae	Quercus	Quercus acutissima	Quercus acutissima	MH607377	GenBank		MH607377
Angiosperm	Poales	Poaceae	Andropogon	Andropogon ivorensis	Andropogon ivorensis	MH660710	GenBank		MH660710
Angiosperm	Piperales	Piperaceae	Piper	Piper laetispicum	Piper laetispicum	MH678665	GenBank		MH678665
Angiosperm	Gentianales	Apocynaceae	Hoya	Hoya liangii	Hoya liangii	MH678666	GenBank		MH678666
Angiosperm	Gentianales	Apocynaceae	Hoya	Hoya pottsii	Hoya pottsii	MH678667	GenBank		MH678667
Angiosperm	Asparagales	Asparagaceae	Liriope	Liriope spicata	Liriope spicata	MH680945	GenBank		MH680945
Angiosperm	Asparagales	Asparagaceae	Convallaria	Convallaria keiskei	Convallaria keiskei	MH680946	GenBank		MH680946
Angiosperm	Rosales	Ulmaceae	Ulmus	Ulmus chenmoui	Ulmus chenmoui	MH704468	GenBank		MH704468
Angiosperm	Ericales	Theaceae	Stewartia	Stewartia sinensis	Stewartia sinensis	MH737738	GenBank		MH737738
Angiosperm	Fabales	Fabaceae	Sophora	Sophora flavescens	Sophora flavescens	MH748034	GenBank		MH748034
Angiosperm	Asparagales	Asteliaceae	Astelia	Astelia pumila	Astelia pumila	MH752980	GenBank		MH752980
Angiosperm	Ericales	Theaceae	Stewartia	Stewartia sinensis var. shensiensis	Stewartia sinensis var. shensiensis	MH753078	GenBank		MH753078
Angiosperm	Ericales	Theaceae	Stewartia	Stewartia rubiginosa	Stewartia rubiginosa	MH753080	GenBank		MH753080
Angiosperm	Ericales	Theaceae	Stewartia	Stewartia rostrata	Stewartia rostrata	MH753081	GenBank		MH753081
Angiosperm	Ericales	Theaceae	Stewartia	Stewartia pseudocamellia	Stewartia pseudocamellia	MH753082	GenBank		MH753082
Angiosperm	Ericales	Ebenaceae	Diospyros	Diospyros hainanensis	Diospyros hainanensis	MH778100	GenBank		MH778100
Angiosperm	Ericales	Ebenaceae	Diospyros	Diospyros maclurei	Diospyros maclurei	MH778101	GenBank		MH778101
Angiosperm	Lamiales	Acanthaceae	Clinacanthus	Clinacanthus nutans	Clinacanthus nutans	MH778102	GenBank		MH778102
Angiosperm	Solanales	Convolvulaceae	Cuscuta	Cuscuta chinensis	Cuscuta chinensis	MH780079_@para	GenBank		MH780079
Angiosperm	Solanales	Convolvulaceae	Cuscuta	Cuscuta japonica	Cuscuta japonica	MH780080_@para	GenBank		MH780080
Angiosperm	Ericales	Theaceae	Stewartia	Stewartia ovata	Stewartia ovata	MH782173	GenBank		MH782173
Angiosperm	Ericales	Theaceae	Stewartia	Stewartia malacodendron	Stewartia malacodendron	MH782175	GenBank		MH782175
Angiosperm	Ericales	Theaceae	Stewartia	Stewartia pseudocamellia var. koreana	Stewartia pseudocamellia var. koreana	MH782176	GenBank		MH782176
Angiosperm	Ericales	Theaceae	Stewartia	Stewartia sinensis var. acutisepala	Stewartia sinensis var. acutisepala	MH782177	GenBank		MH782177
Angiosperm	Ericales	Theaceae	Schima	Schima superba	Schima superba	MH782179	GenBank		MH782179
Angiosperm	Ericales	Theaceae	Stewartia	Stewartia cordifolia	Stewartia cordifolia	MH782183	GenBank		MH782183
Angiosperm	Ericales	Theaceae	Stewartia	Stewartia crassifolia	Stewartia crassifolia	MH782184	GenBank		MH782184
Angiosperm	Malvales	Dipterocarpaceae	Hopea	Hopea dryobalanoides	Hopea dryobalanoides	MH791329	GenBank		MH791329
Angiosperm	Malvales	Dipterocarpaceae	Parashorea	Parashorea macrophylla	Parashorea macrophylla	MH791330	GenBank		MH791330
Angiosperm	Lamiales	Oleaceae	Chionanthus	Chionanthus pedunculatus	Chionanthus pedunculatus	MH817859	GenBank		MH817859
Angiosperm	Lamiales	Oleaceae	Noronhia	Noronhia brevituba	Noronhia brevituba	MH817860	GenBank		MH817860
Angiosperm	Lamiales	Oleaceae	Osmanthus	Osmanthus aff. armatus	Osmanthus aff. armatus	MH817861	GenBank		MH817861
Angiosperm	Lamiales	Oleaceae	Osmanthus	Osmanthus insularis	Osmanthus insularis	MH817862	GenBank		MH817862
Angiosperm	Lamiales	Oleaceae	Osmanthus	Osmanthus marginatus	Osmanthus marginatus	MH817863	GenBank		MH817863
Angiosperm	Lamiales	Oleaceae	Schrebera	Schrebera orientalis	Schrebera orientalis	MH817864	GenBank		MH817864
Angiosperm	Lamiales	Oleaceae	Schrebera	Schrebera swietenioides	Schrebera swietenioides	MH817865	GenBank		MH817865
Angiosperm	Lamiales	Oleaceae	Schrebera	Schrebera trichoclada	Schrebera trichoclada	MH817866	GenBank		MH817866
Angiosperm	Lamiales	Oleaceae	Chionanthus	Chionanthus compactus	Chionanthus compactus	MH817868	GenBank		MH817868
Angiosperm	Lamiales	Oleaceae	Chionanthus	Chionanthus filiformis	Chionanthus filiformis	MH817869	GenBank		MH817869
Angiosperm	Lamiales	Oleaceae	Fraxinus	Fraxinus angustifolia	Fraxinus angustifolia	MH817870	GenBank		MH817870
Angiosperm	Lamiales	Oleaceae	Jasminum	Jasminum fluminense	Jasminum fluminense	MH817871	GenBank		MH817871
Angiosperm	Lamiales	Oleaceae	Jasminum	Jasminum polyanthum	Jasminum polyanthum	MH817873	GenBank		MH817873
Angiosperm	Lamiales	Oleaceae	Ligustrum	Ligustrum vulgare	Ligustrum vulgare	MH817874	GenBank		MH817874
Angiosperm	Lamiales	Oleaceae	Noronhia	Noronhia clarinerva	Noronhia clarinerva	MH817875	GenBank		MH817875
Angiosperm	Lamiales	Oleaceae	Noronhia	Noronhia intermedia	Noronhia intermedia	MH817876	GenBank		MH817876
Angiosperm	Lamiales	Oleaceae	Nyctanthes	Nyctanthes arbor-tristis	Nyctanthes arbor-tristis	MH817877	GenBank		MH817877
Angiosperm	Lamiales	Oleaceae	Olea	Olea lancea	Olea lancea	MH817878	GenBank		MH817878
Angiosperm	Lamiales	Oleaceae	Priogymnanthus	Priogymnanthus hasslerianus	Priogymnanthus hasslerianus	MH817879	GenBank		MH817879
Angiosperm	Lamiales	Oleaceae	Syringa	Syringa persica	Syringa persica	MH817880	GenBank		MH817880
Angiosperm	Lamiales	Oleaceae	Syringa	Syringa pubescens subsp. microphylla	Syringa pubescens subsp. microphylla	MH817881	GenBank		MH817881
Angiosperm	Lamiales	Oleaceae	Chionanthus	Chionanthus axillaris	Chionanthus axillaris	MH817882	GenBank		MH817882
Angiosperm	Lamiales	Oleaceae	Chionanthus	Chionanthus brassii	Chionanthus brassii	MH817883	GenBank		MH817883
Angiosperm	Lamiales	Oleaceae	Chionanthus	Chionanthus implicatus	Chionanthus implicatus	MH817885	GenBank		MH817885
Angiosperm	Lamiales	Oleaceae	Chionanthus	Chionanthus ligustrinus	Chionanthus ligustrinus	MH817886	GenBank		MH817886
Angiosperm	Lamiales	Oleaceae	Chionanthus	Chionanthus macrobotrys	Chionanthus macrobotrys	MH817887	GenBank		MH817887
Angiosperm	Lamiales	Oleaceae	Chionanthus	Chionanthus mala-elengi	Chionanthus mala-elengi	MH817888	GenBank		MH817888
Angiosperm	Lamiales	Oleaceae	Chionanthus	Chionanthus maxwellii	Chionanthus maxwellii	MH817889	GenBank		MH817889
Angiosperm	Lamiales	Oleaceae	Chionanthus	Chionanthus polygamus	Chionanthus polygamus	MH817891	GenBank		MH817891
Angiosperm	Lamiales	Oleaceae	Chionanthus	Chionanthus pubescens	Chionanthus pubescens	MH817892	GenBank		MH817892
Angiosperm	Lamiales	Oleaceae	Chionanthus	Chionanthus quadristamineus	Chionanthus quadristamineus	MH817893	GenBank		MH817893
Angiosperm	Lamiales	Oleaceae	Chionanthus	Chionanthus ramiflorus	Chionanthus ramiflorus	MH817894	GenBank		MH817894
Angiosperm	Lamiales	Oleaceae	Chionanthus	Chionanthus thorelii	Chionanthus thorelii	MH817898	GenBank		MH817898
Angiosperm	Lamiales	Oleaceae	Chionanthus	Chionanthus virginicus	Chionanthus virginicus	MH817900	GenBank		MH817900
Angiosperm	Lamiales	Oleaceae	Comoranthus	Comoranthus minor	Comoranthus minor	MH817901	GenBank		MH817901
Angiosperm	Lamiales	Oleaceae	Fraxinus	Fraxinus americana	Fraxinus americana	MH817907	GenBank		MH817907
Angiosperm	Lamiales	Oleaceae	Fraxinus	Fraxinus lanuginosa	Fraxinus lanuginosa	MH817908	GenBank		MH817908
Angiosperm	Lamiales	Oleaceae	Fraxinus	Fraxinus latifolia	Fraxinus latifolia	MH817909	GenBank		MH817909
Angiosperm	Lamiales	Oleaceae	Fraxinus	Fraxinus quadrangulata	Fraxinus quadrangulata	MH817911	GenBank		MH817911
Angiosperm	Lamiales	Oleaceae	Fraxinus	Fraxinus xanthoxyloides	Fraxinus xanthoxyloides	MH817912	GenBank		MH817912
Angiosperm	Lamiales	Oleaceae	Haenianthus	Haenianthus salicifolius	Haenianthus salicifolius	MH817913	GenBank		MH817913
Angiosperm	Lamiales	Oleaceae	Ligustrum	Ligustrum gracile	Ligustrum gracile	MH817914	GenBank		MH817914
Angiosperm	Lamiales	Oleaceae	Ligustrum	Ligustrum japonicum	Ligustrum japonicum	MH817915	GenBank		MH817915
Angiosperm	Lamiales	Oleaceae	Nestegis	Nestegis cunninghamii	Nestegis cunninghamii	MH817916	GenBank		MH817916
Angiosperm	Lamiales	Oleaceae	Nestegis	Nestegis lanceolata	Nestegis lanceolata	MH817917	GenBank		MH817917
Angiosperm	Lamiales	Oleaceae	Nestegis	Nestegis sandwicensis	Nestegis sandwicensis	MH817918	GenBank		MH817918
Angiosperm	Lamiales	Oleaceae	Noronhia	Noronhia lowryi	Noronhia lowryi	MH817920	GenBank		MH817920
Angiosperm	Lamiales	Oleaceae	Noronhia	Noronhia peglerae	Noronhia peglerae	MH817921	GenBank		MH817921
Angiosperm	Lamiales	Oleaceae	Notelaea	Notelaea longifolia	Notelaea longifolia	MH817922	GenBank		MH817922
Angiosperm	Lamiales	Oleaceae	Notelaea	Notelaea microcarpa	Notelaea microcarpa	MH817923	GenBank		MH817923
Angiosperm	Lamiales	Oleaceae	Notelaea	Notelaea venosa	Notelaea venosa	MH817924	GenBank		MH817924
Angiosperm	Lamiales	Oleaceae	Olea	Olea paniculata	Olea paniculata	MH817928	GenBank		MH817928
Angiosperm	Lamiales	Oleaceae	Olea	Olea capensis subsp. macrocarpa	Olea capensis subsp. macrocarpa	MH817929	GenBank		MH817929
Angiosperm	Lamiales	Oleaceae	Olea	Olea tsoongii	Olea tsoongii	MH817930	GenBank		MH817930
Angiosperm	Lamiales	Oleaceae	Osmanthus	Osmanthus delavayi	Osmanthus delavayi	MH817931	GenBank		MH817931
Angiosperm	Lamiales	Oleaceae	Osmanthus	Osmanthus fragrans	Osmanthus fragrans	MH817932	GenBank		MH817932
Angiosperm	Lamiales	Oleaceae	Osmanthus	Osmanthus yunnanensis	Osmanthus yunnanensis	MH817933	GenBank		MH817933
Angiosperm	Lamiales	Oleaceae	Phillyrea	Phillyrea aff. angustifolia	Phillyrea aff. angustifolia	MH817934	GenBank		MH817934
Angiosperm	Lamiales	Oleaceae	Phillyrea	Phillyrea angustifolia	Phillyrea angustifolia	MH817935	GenBank		MH817935
Angiosperm	Lamiales	Oleaceae	Phillyrea	Phillyrea latifolia	Phillyrea latifolia	MH817936	GenBank		MH817936
Angiosperm	Lamiales	Oleaceae	Picconia	Picconia azorica	Picconia azorica	MH817937	GenBank		MH817937
Angiosperm	Lamiales	Oleaceae	Picconia	Picconia excelsa	Picconia excelsa	MH817938	GenBank		MH817938
Angiosperm	Lamiales	Oleaceae	Schrebera	Schrebera alata	Schrebera alata	MH817939	GenBank		MH817939
Angiosperm	Lamiales	Oleaceae	Schrebera	Schrebera capuronii	Schrebera capuronii	MH817940	GenBank		MH817940
Angiosperm	Lamiales	Oleaceae	Syringa	Syringa tomentella subsp. yunnanensis	Syringa tomentella subsp. yunnanensis	MH817943	GenBank		MH817943
Angiosperm	Rosales	Rosaceae	Pyracantha	Pyracantha fortuneana	Pyracantha fortuneana	MH890570	GenBank		MH890570
Angiosperm	Malpighiales	Euphorbiaceae	Euphorbia	Euphorbia tirucalli	Euphorbia tirucalli	MH890571	GenBank		MH890571
Angiosperm	Caryophyllales	Amaranthaceae	Dysphania	Dysphania botrys	Dysphania botrys	MH898873	GenBank		MH898873
Angiosperm	Fagales	Juglandaceae	Carya	Carya illinoinensis	Carya illinoinensis	MH909600	GenBank		MH909600
Angiosperm	Poales	Poaceae	Stipa	Stipa heptapotamica	Stipa heptapotamica	MH918069	GenBank		MH918069
Angiosperm	Poales	Poaceae	Stipa	Stipa lessingiana	Stipa lessingiana	MH918071	GenBank		MH918071
Angiosperm	Santalales	Loranthaceae	Tolypanthus	Tolypanthus maclurei	Tolypanthus maclurei	MH922027	GenBank		MH922027
Angiosperm	Magnoliales	Annonaceae	Greenwayodendron	Greenwayodendron suaveolens	Greenwayodendron suaveolens	MH924590	GenBank		MH924590
Angiosperm	Rosales	Cannabaceae	Pteroceltis	Pteroceltis tatarinowii	Pteroceltis tatarinowii	MH973587	GenBank		MH973587
Angiosperm	Asparagales	Amaryllidaceae	Allium	Allium chrysanthum	Allium chrysanthum	MH992108	GenBank		MH992108
Angiosperm	Asparagales	Amaryllidaceae	Allium	Allium chrysocephalum	Allium chrysocephalum	MH992109	GenBank		MH992109
Angiosperm	Asparagales	Amaryllidaceae	Allium	Allium herderianum	Allium herderianum	MH992110	GenBank		MH992110
Angiosperm	Asparagales	Amaryllidaceae	Allium	Allium maowenense	Allium maowenense	MH992111	GenBank		MH992111
Angiosperm	Asparagales	Amaryllidaceae	Allium	Allium rude	Allium rude	MH992112	GenBank		MH992112
Angiosperm	Asparagales	Amaryllidaceae	Allium	Allium xichuanense	Allium xichuanense	MH992113	GenBank		MH992113
Angiosperm	Dipsacales	Caprifoliaceae	Dipelta	Dipelta yunnanensis	Dipelta yunnanensis	MK002702	GenBank		MK002702
Angiosperm	Asterales	Asteraceae	Sonchus	Sonchus boulosii	Sonchus boulosii	MK016665	GenBank		MK016665
Angiosperm	Santalales	Balanophoraceae	Rhopalocnemis	Rhopalocnemis phalloides	Rhopalocnemis phalloides	MK036331_@para	GenBank		MK036331
Angiosperm	Rosales	Ulmaceae	Hemiptelea	Hemiptelea davidii	Hemiptelea davidii	MK070168	GenBank		MK070168
Angiosperm	Rosales	Rosaceae	Malus	Malus transitoria	Malus transitoria	MK098838	GenBank		MK098838
Angiosperm	Caryophyllales	Caryophyllaceae	Pseudostellaria	Pseudostellaria palibiniana	Pseudostellaria palibiniana	MK120981	GenBank		MK120981
Angiosperm	Malpighiales	Salicaceae	Salix	Salix koriyanagi	Salix koriyanagi	MK120982	GenBank		MK120982
Angiosperm	Sapindales	Sapindaceae	Dipteronia	Dipteronia sinensis	Dipteronia sinensis	MK193760	GenBank		MK193760
Angiosperm	Apiales	Apiaceae	Hansenia	Hansenia oviformis	Hansenia oviformis	MK193788	GenBank		MK193788
Angiosperm	Poales	Eriocaulaceae	Eriocaulon	Eriocaulon buergerianum	Eriocaulon buergerianum	MK193813	GenBank		MK193813
Angiosperm	Apiales	Apiaceae	Heracleum	Heracleum moellendorffii	Heracleum moellendorffii	MK210561	GenBank		MK210561
Angiosperm	Malpighiales	Salicaceae	Populus	Populus trinervis	Populus trinervis	MK267300	GenBank		MK267300
Angiosperm	Malpighiales	Salicaceae	Populus	Populus szechuanica var. tibetica	Populus szechuanica var. tibetica	MK267302	GenBank		MK267302
Angiosperm	Malpighiales	Salicaceae	Populus	Populus szechuanica	Populus szechuanica	MK267303	GenBank		MK267303
Angiosperm	Malpighiales	Salicaceae	Populus	Populus simonii	Populus simonii	MK267304	GenBank		MK267304
Angiosperm	Malpighiales	Salicaceae	Populus	Populus rotundifolia var. duclouxiana	Populus rotundifolia var. duclouxiana	MK267306	GenBank		MK267306
Angiosperm	Malpighiales	Salicaceae	Populus	Populus alba	Populus alba	MK267320	GenBank		MK267320
Angiosperm	Malpighiales	Salicaceae	Populus	Populus adenopoda	Populus adenopoda	MK267321	GenBank		MK267321
Angiosperm	Alismatales	Araceae	Zantedeschia	Zantedeschia aethiopica	Zantedeschia aethiopica	MK327553	GenBank		MK327553
Angiosperm	Lamiales	Lamiaceae	Salvia	Salvia przewalskii	Salvia przewalskii	MK344723	GenBank		MK344723
Angiosperm	Ericales	Styracaceae	Sinojackia	Sinojackia sarcocarpa	Sinojackia sarcocarpa	MK351986	GenBank		MK351986
Angiosperm	Asparagales	Orchidaceae	Pleione	Pleione formosana	Pleione formosana	MK361027	GenBank		MK361027
Angiosperm	Rosales	Rosaceae	Rosa	Rosa banksiae	Rosa banksiae	MK361034	GenBank		MK361034
Angiosperm	Malvales	Malvaceae	Hibiscus	Hibiscus rosa-sinensis	Hibiscus rosa-sinensis	MK382984	GenBank		MK382984
Angiosperm	Caryophyllales	Polygonaceae	Oxyria	Oxyria sinensis	Oxyria sinensis	MK397882	GenBank		MK397882
Angiosperm	Asparagales	Orchidaceae	Holcoglossum	Holcoglossum flavescens	Holcoglossum flavescens	MK442926	GenBank		MK442926
Angiosperm	Asparagales	Orchidaceae	Holcoglossum	Holcoglossum nujiangense	Holcoglossum nujiangense	MK442930	GenBank		MK442930
Angiosperm	Vitales	Vitaceae	Ampelopsis	Ampelopsis japonica	Ampelopsis japonica	MK547541	GenBank		MK547541
Angiosperm	Vitales	Vitaceae	Ampelopsis	Ampelopsis humulifolia	Ampelopsis humulifolia	MK547542	GenBank		MK547542
Angiosperm	Ranunculales	Ranunculaceae	Pulsatilla	Pulsatilla chinensis	Pulsatilla chinensis	MK569491	GenBank		MK569491
Angiosperm	Ranunculales	Ranunculaceae	Anemone	Anemone henryi	Anemone henryi	MK569494	GenBank		MK569494
Angiosperm	Ranunculales	Ranunculaceae	Hydrastis	Hydrastis canadensis	Hydrastis canadensis	MK569495	GenBank		MK569495
Angiosperm	Ranunculales	Ranunculaceae	Semiaquilegia	Semiaquilegia adoxoides	Semiaquilegia adoxoides	MK569498	GenBank		MK569498
Angiosperm	Ranunculales	Ranunculaceae	Trollius	Trollius chinensis	Trollius chinensis	MK569501	GenBank		MK569501
Angiosperm	Ranunculales	Ranunculaceae	Urophysa	Urophysa rockii	Urophysa rockii	MK569502	GenBank		MK569502
Angiosperm	Asterales	Asteraceae	Youngia	Youngia denticulata	Youngia denticulata	MK622902	GenBank		MK622902
Angiosperm	Liliales	Liliaceae	Lilium	Lilium leichtlinii var. maximowiczii	Lilium leichtlinii var. maximowiczii	MK753242	GenBank		MK753242
Angiosperm	Liliales	Liliaceae	Lilium	Lilium formosanum	Lilium formosanum	MK753243	GenBank		MK753243
Angiosperm	Liliales	Liliaceae	Lilium	Lilium candidum	Lilium candidum	MK753244	GenBank		MK753244
Angiosperm	Fabales	Fabaceae	Caesalpinia	Caesalpinia coriaria	Caesalpinia coriaria	NC_026677	GenBank		NC_026677
Angiosperm	Fabales	Fabaceae	Ceratonia	Ceratonia siliqua	Ceratonia siliqua	NC_026678	GenBank		NC_026678
Angiosperm	Fabales	Fabaceae	Haematoxylum	Haematoxylum brasiletto	Haematoxylum brasiletto	NC_026679	GenBank		NC_026679
Angiosperm	Fabales	Fabaceae	Indigofera	Indigofera tinctoria	Indigofera tinctoria	NC_026680	GenBank		NC_026680
Angiosperm	Fabales	Fabaceae	Pachyrhizus	Pachyrhizus erosus	Pachyrhizus erosus	NC_026682	GenBank		NC_026682
Angiosperm	Fabales	Fabaceae	Prosopis	Prosopis glandulosa	Prosopis glandulosa	NC_026683	GenBank		NC_026683
Angiosperm	Fabales	Fabaceae	Robinia	Robinia pseudoacacia	Robinia pseudoacacia	NC_026684	GenBank		NC_026684
Angiosperm	Fabales	Fabaceae	Tamarindus	Tamarindus indica	Tamarindus indica	NC_026685	GenBank		NC_026685
Angiosperm	Cucurbitales	Apodanthaceae	Pilostyles	Pilostyles hamiltonii	Pilostyles hamiltonii	NC_029236_@para	GenBank		NC_029236
Angiosperm	Poales	Poaceae	Eleusine	Eleusine indica	Eleusine indica	NC_030486	GenBank		NC_030486
Angiosperm	Poales	Poaceae	Panicum	Panicum maximum	Panicum maximum	NC_030489	GenBank		NC_030489
Angiosperm	Poales	Poaceae	Panicum	Panicum capillare	Panicum capillare	NC_030493	GenBank		NC_030493
Angiosperm	Poales	Poaceae	Zeugites	Zeugites pittieri	Zeugites pittieri	NC_030500	GenBank		NC_030500
Angiosperm	Magnoliales	Magnoliaceae	Liriodendron	Liriodendron chinense	Liriodendron chinense	NC_030504	GenBank		NC_030504
Angiosperm	Malpighiales	Chrysobalanaceae	Licania	Licania tomentosa	Licania tomentosa	NC_030575	GenBank		NC_030575
Angiosperm	Asparagales	Orchidaceae	Neottia	Neottia ovata	Neottia ovata	NC_030712	GenBank		NC_030712
Angiosperm	Malvales	Cytinaceae	Cytinus	Cytinus hypocistis	Cytinus hypocistis	NC_031150_@para	GenBank		NC_031150
Angiosperm	Lamiales	Orobanchaceae	Castilleja	Castilleja paramensis	Castilleja paramensis	NC_031805	GenBank		NC_031805
Angiosperm	Nymphaeales	Nymphaeaceae	Nymphaea	Nymphaea jamesoniana	Nymphaea jamesoniana	NC_031826	GenBank		NC_031826
Angiosperm	Sapindales	Rutaceae	Bergera	Bergera koenigii	Bergera koenigii	NC_032684	GenBank		NC_032684
Angiosperm	Sapindales	Rutaceae	Clausena	Clausena excavata	Clausena excavata	NC_032685	GenBank		NC_032685
Angiosperm	Sapindales	Rutaceae	Glycosmis	Glycosmis mauritiana	Glycosmis mauritiana	NC_032686	GenBank		NC_032686
Angiosperm	Sapindales	Rutaceae	Glycosmis	Glycosmis pentaphylla	Glycosmis pentaphylla	NC_032687	GenBank		NC_032687
Angiosperm	Sapindales	Rutaceae	Merrillia	Merrillia caloxylon	Merrillia caloxylon	NC_032688	GenBank		NC_032688
Angiosperm	Sapindales	Rutaceae	Micromelum	Micromelum minutum	Micromelum minutum	NC_032689	GenBank		NC_032689
Angiosperm	Fabales	Fabaceae	Caragana	Caragana microphylla	Caragana microphylla	NC_032691	GenBank		NC_032691
Angiosperm	Asparagales	Asparagaceae	Agave	Agave attenuata	Agave attenuata	NC_032696	GenBank		NC_032696
Angiosperm	Asparagales	Asparagaceae	Anemarrhena	Anemarrhena asphodeloides	Anemarrhena asphodeloides	NC_032698	GenBank		NC_032698
Angiosperm	Asparagales	Asparagaceae	Beschorneria	Beschorneria septentrionalis	Beschorneria septentrionalis	NC_032699	GenBank		NC_032699
Angiosperm	Asparagales	Asparagaceae	Camassia	Camassia scilloides	Camassia scilloides	NC_032700	GenBank		NC_032700
Angiosperm	Asparagales	Asparagaceae	Chlorogalum	Chlorogalum pomeridianum	Chlorogalum pomeridianum	NC_032701	GenBank		NC_032701
Angiosperm	Asparagales	Asparagaceae	Hesperaloe	Hesperaloe campanulata	Hesperaloe campanulata	NC_032702	GenBank		NC_032702
Angiosperm	Asparagales	Asparagaceae	Hesperocallis	Hesperocallis undulata	Hesperocallis undulata	NC_032704	GenBank		NC_032704
Angiosperm	Asparagales	Asparagaceae	Hesperoyucca	Hesperoyucca whipplei	Hesperoyucca whipplei	NC_032705	GenBank		NC_032705
Angiosperm	Asparagales	Asparagaceae	Manfreda	Manfreda virginica	Manfreda virginica	NC_032707	GenBank		NC_032707
Angiosperm	Asparagales	Asparagaceae	Oziroe	Oziroe biflora	Oziroe biflora	NC_032709	GenBank		NC_032709
Angiosperm	Asparagales	Asparagaceae	Schoenolirion	Schoenolirion croceum	Schoenolirion croceum	NC_032710	GenBank		NC_032710
Angiosperm	Asparagales	Asparagaceae	Yucca	Yucca brevifolia	Yucca brevifolia	NC_032711	GenBank		NC_032711
Angiosperm	Asparagales	Asparagaceae	Yucca	Yucca queretaroensis	Yucca queretaroensis	NC_032713	GenBank		NC_032713
Angiosperm	Rosales	Ulmaceae	Ulmus	Ulmus davidiana	Ulmus davidiana	NC_032718	GenBank		NC_032718
Angiosperm	Rosales	Ulmaceae	Ulmus	Ulmus laciniata	Ulmus laciniata	NC_032719	GenBank		NC_032719
Angiosperm	Rosales	Ulmaceae	Ulmus	Ulmus macrocarpa	Ulmus macrocarpa	NC_032720	GenBank		NC_032720
Angiosperm	Rosales	Ulmaceae	Ulmus	Ulmus pumila	Ulmus pumila	NC_032721	GenBank		NC_032721
Angiosperm	Solanales	Solanaceae	Nicotiana	Nicotiana otophora	Nicotiana otophora	NC_032724	GenBank		NC_032724
Angiosperm	Malvales	Malvaceae	Gossypium	Gossypium harknessii	Gossypium harknessii	NC_033333	GenBank		NC_033333
Angiosperm	Ranunculales	Ranunculaceae	Gymnaconitum	Gymnaconitum gymnandrum	Gymnaconitum gymnandrum	NC_033341	GenBank		NC_033341
Angiosperm	Apiales	Apiaceae	Pleurospermum	Pleurospermum uralense	Pleurospermum uralense	NC_033343	GenBank		NC_033343
Angiosperm	Apiales	Apiaceae	Peucedanum	Peucedanum insolens	Peucedanum insolens	NC_033344	GenBank		NC_033344
Angiosperm	Apiales	Apiaceae	Pterygopleurum	Pterygopleurum neurophyllum	Pterygopleurum neurophyllum	NC_033345	GenBank		NC_033345
Angiosperm	Apiales	Apiaceae	Bupleurum	Bupleurum latissimum	Bupleurum latissimum	NC_033346	GenBank		NC_033346
Angiosperm	Gentianales	Apocynaceae	Carissa	Carissa macrocarpa	Carissa macrocarpa	NC_033354	GenBank		NC_033354
Angiosperm	Geraniales	Geraniaceae	Pelargonium	Pelargonium endlicherianum	Pelargonium endlicherianum	NC_033357	GenBank		NC_033357
Angiosperm	Geraniales	Geraniaceae	Pelargonium	Pelargonium quinquelobatum	Pelargonium quinquelobatum	NC_033358	GenBank		NC_033358
Angiosperm	Geraniales	Geraniaceae	Pelargonium	Pelargonium spinosum	Pelargonium spinosum	NC_033359	GenBank		NC_033359
Angiosperm	Asterales	Campanulaceae	Cyanea	Cyanea fissa	Cyanea fissa	NC_033363	GenBank		NC_033363
Angiosperm	Asterales	Campanulaceae	Delissea	Delissea rhytidosperma	Delissea rhytidosperma	NC_033364	GenBank		NC_033364
Angiosperm	Asterales	Campanulaceae	Lithotoma	Lithotoma petraea	Lithotoma petraea	NC_033365	GenBank		NC_033365
Angiosperm	Asterales	Campanulaceae	Lobelia	Lobelia anceps	Lobelia anceps	NC_033366	GenBank		NC_033366
Angiosperm	Asterales	Campanulaceae	Lobelia	Lobelia boninensis	Lobelia boninensis	NC_033367	GenBank		NC_033367
Angiosperm	Asterales	Campanulaceae	Lobelia	Lobelia inflata	Lobelia inflata	NC_033368	GenBank		NC_033368
Angiosperm	Asterales	Campanulaceae	Lobelia	Lobelia jasionoides	Lobelia jasionoides	NC_033369	GenBank		NC_033369
Angiosperm	Asterales	Campanulaceae	Lobelia	Lobelia laxiflora	Lobelia laxiflora	NC_033370	GenBank		NC_033370
Angiosperm	Asterales	Campanulaceae	Lobelia	Lobelia longisepala	Lobelia longisepala	NC_033371	GenBank		NC_033371
Angiosperm	Asterales	Campanulaceae	Lobelia	Lobelia morogoroensis	Lobelia morogoroensis	NC_033372	GenBank		NC_033372
Angiosperm	Asterales	Campanulaceae	Lobelia	Lobelia polyphylla	Lobelia polyphylla	NC_033373	GenBank		NC_033373
Angiosperm	Asterales	Campanulaceae	Lobelia	Lobelia stricklandiae	Lobelia stricklandiae	NC_033374	GenBank		NC_033374
Angiosperm	Asterales	Campanulaceae	Lobelia	Lobelia thuliniana	Lobelia thuliniana	NC_033375	GenBank		NC_033375
Angiosperm	Asterales	Campanulaceae	Porterella	Porterella carnosula	Porterella carnosula	NC_033376	GenBank		NC_033376
Angiosperm	Asterales	Campanulaceae	Wimmerella	Wimmerella hederacea	Wimmerella hederacea	NC_033377	GenBank		NC_033377
Angiosperm	Malvales	Malvaceae	Gossypium	Gossypium klotzschianum	Gossypium klotzschianum	NC_033394	GenBank		NC_033394
Angiosperm	Malvales	Malvaceae	Gossypium	Gossypium klotzschianum subsp. davidsonii	Gossypium klotzschianum subsp. davidsonii	NC_033395	GenBank		NC_033395
Angiosperm	Malvales	Malvaceae	Gossypium	Gossypium aridum	Gossypium aridum	NC_033396	GenBank		NC_033396
Angiosperm	Malvales	Malvaceae	Gossypium	Gossypium populifolium	Gossypium populifolium	NC_033398	GenBank		NC_033398
Angiosperm	Malvales	Malvaceae	Gossypium	Gossypium nelsonii	Gossypium nelsonii	NC_033399	GenBank		NC_033399
Angiosperm	Malvales	Malvaceae	Gossypium	Gossypium australe	Gossypium australe	NC_033401	GenBank		NC_033401
Angiosperm	Fagales	Fagaceae	Castanopsis	Castanopsis concinna	Castanopsis concinna	NC_033409	GenBank		NC_033409
Angiosperm	Dioscoreales	Nartheciaceae	Aletris	Aletris spicata	Aletris spicata	NC_033411	GenBank		NC_033411
Angiosperm	Dioscoreales	Nartheciaceae	Aletris	Aletris foliata	Aletris foliata	NC_033412	GenBank		NC_033412
Angiosperm	Ericales	Ebenaceae	Diospyros	Diospyros discolor	Diospyros discolor	NC_033502	GenBank		NC_033502
Angiosperm	Fagales	Betulaceae	Carpinus	Carpinus putoensis	Carpinus putoensis	NC_033503	GenBank		NC_033503
Angiosperm	Liliales	Melanthiaceae	Paris	Paris cronquistii	Paris cronquistii	NC_033511	GenBank		NC_033511
Angiosperm	Liliales	Melanthiaceae	Paris	Paris dunniana	Paris dunniana	NC_033512	GenBank		NC_033512
Angiosperm	Liliales	Melanthiaceae	Paris	Paris polyphylla var. chinensis	Paris polyphylla var. chinensis	NC_033517	GenBank		NC_033517
Angiosperm	Liliales	Melanthiaceae	Paris	Paris polyphylla var. yunnanensis	Paris polyphylla var. yunnanensis	NC_033518	GenBank		NC_033518
Angiosperm	Liliales	Melanthiaceae	Paris	Paris vietnamensis	Paris vietnamensis	NC_033519	GenBank		NC_033519
Angiosperm	Liliales	Melanthiaceae	Paris	Paris quadrifolia	Paris quadrifolia	NC_033520	GenBank		NC_033520
Angiosperm	Solanales	Solanaceae	Capsicum	Capsicum tovarii	Capsicum tovarii	NC_033526	GenBank		NC_033526
Angiosperm	Solanales	Solanaceae	Capsicum	Capsicum eximium	Capsicum eximium	NC_033527	GenBank		NC_033527
Angiosperm	Poales	Poaceae	Streptochaeta	Streptochaeta spicata	Streptochaeta spicata	NC_033862	GenBank		NC_033862
Angiosperm	Poales	Poaceae	Leptaspis	Leptaspis banksii	Leptaspis banksii	NC_033863	GenBank		NC_033863
Angiosperm	Poales	Poaceae	Leptaspis	Leptaspis zeylanica	Leptaspis zeylanica	NC_033864	GenBank		NC_033864
Angiosperm	Malpighiales	Salicaceae	Populus	Populus rotundifolia	Populus rotundifolia	NC_033876	GenBank		NC_033876
Angiosperm	Poales	Poaceae	Brachiaria	Brachiaria fragrans	Brachiaria fragrans	NC_033879	GenBank		NC_033879
Angiosperm	Poales	Poaceae	Echinolaena	Echinolaena madagascariensis	Echinolaena madagascariensis	NC_033880	GenBank		NC_033880
Angiosperm	Fagales	Fagaceae	Castanea	Castanea henryi	Castanea henryi	NC_033881	GenBank		NC_033881
Angiosperm	Fagales	Juglandaceae	Juglans	Juglans hopeiensis	Juglans hopeiensis	NC_033894	GenBank		NC_033894
Angiosperm	Asparagales	Orchidaceae	Anoectochilus	Anoectochilus emeiensis	Anoectochilus emeiensis	NC_033895	GenBank		NC_033895
Angiosperm	Liliales	Liliaceae	Cardiocrinum	Cardiocrinum giganteum	Cardiocrinum giganteum	NC_033896	GenBank		NC_033896
Angiosperm	Liliales	Liliaceae	Cardiocrinum	Cardiocrinum cathayanum	Cardiocrinum cathayanum	NC_033897	GenBank		NC_033897
Angiosperm	Liliales	Liliaceae	Cardiocrinum	Cardiocrinum cordatum	Cardiocrinum cordatum	NC_033898	GenBank		NC_033898
Angiosperm	Liliales	Liliaceae	Lilium	Lilium fargesii	Lilium fargesii	NC_033908	GenBank		NC_033908
Angiosperm	Malpighiales	Euphorbiaceae	Euphorbia	Euphorbia esula	Euphorbia esula	NC_033910	GenBank		NC_033910
Angiosperm	Ranunculales	Lardizabalaceae	Akebia	Akebia quinata	Akebia quinata	NC_033913	GenBank		NC_033913
Angiosperm	Alismatales	Araceae	Symplocarpus	Symplocarpus renifolius	Symplocarpus renifolius	NC_033970	GenBank		NC_033970
Angiosperm	Rosales	Rosaceae	Sorbus	Sorbus torminalis	Sorbus torminalis	NC_033975	GenBank		NC_033975
Angiosperm	Fagales	Betulaceae	Betula	Betula nana	Betula nana	NC_033978	GenBank		NC_033978
Angiosperm	Santalales	Schoepfiaceae	Schoepfia	Schoepfia jasminodora	Schoepfia jasminodora	NC_034228	GenBank		NC_034228
Angiosperm	Brassicales	Brassicaceae	Sinalliaria	Sinalliaria limprichtiana var. grandifolia	Sinalliaria limprichtiana var. grandifolia	NC_034286	GenBank		NC_034286
Angiosperm	Brassicales	Brassicaceae	Sinalliaria	Sinalliaria limprichtiana	Sinalliaria limprichtiana	NC_034287	GenBank		NC_034287
Angiosperm	Sapindales	Rutaceae	Citrus	Citrus maxima	Citrus maxima	NC_034290	GenBank		NC_034290
Angiosperm	Brassicales	Brassicaceae	Alyssum	Alyssum desertorum	Alyssum desertorum	NC_034299	GenBank		NC_034299
Angiosperm	Lamiales	Orobanchaceae	Rehmannia	Rehmannia henryi	Rehmannia henryi	NC_034309	GenBank		NC_034309
Angiosperm	Lamiales	Orobanchaceae	Rehmannia	Rehmannia solanifolia	Rehmannia solanifolia	NC_034310	GenBank		NC_034310
Angiosperm	Lamiales	Orobanchaceae	Rehmannia	Rehmannia piasezkii	Rehmannia piasezkii	NC_034311	GenBank		NC_034311
Angiosperm	Lamiales	Orobanchaceae	Rehmannia	Rehmannia elata	Rehmannia elata	NC_034312	GenBank		NC_034312
Angiosperm	Fagales	Juglandaceae	Cyclocarya	Cyclocarya paliurus	Cyclocarya paliurus	NC_034315	GenBank		NC_034315
Angiosperm	Asterales	Asteraceae	Echinacea	Echinacea paradoxa	Echinacea paradoxa	NC_034320	GenBank		NC_034320
Angiosperm	Asterales	Asteraceae	Echinacea	Echinacea pallida	Echinacea pallida	NC_034321	GenBank		NC_034321
Angiosperm	Asterales	Asteraceae	Echinacea	Echinacea laevigata	Echinacea laevigata	NC_034322	GenBank		NC_034322
Angiosperm	Asterales	Asteraceae	Echinacea	Echinacea atrorubens	Echinacea atrorubens	NC_034323	GenBank		NC_034323
Angiosperm	Asterales	Asteraceae	Echinacea	Echinacea angustifolia	Echinacea angustifolia	NC_034324	GenBank		NC_034324
Angiosperm	Asterales	Asteraceae	Echinacea	Echinacea speciosa	Echinacea speciosa	NC_034325	GenBank		NC_034325
Angiosperm	Asterales	Asteraceae	Echinacea	Echinacea tennesseensis	Echinacea tennesseensis	NC_034326	GenBank		NC_034326
Angiosperm	Asterales	Asteraceae	Echinacea	Echinacea purpurea	Echinacea purpurea	NC_034327	GenBank		NC_034327
Angiosperm	Asterales	Asteraceae	Echinacea	Echinacea sanguinea	Echinacea sanguinea	NC_034328	GenBank		NC_034328
Angiosperm	Ericales	Primulaceae	Primula	Primula persimilis	Primula persimilis	NC_034331	GenBank		NC_034331
Angiosperm	Sapindales	Sapindaceae	Acer	Acer griseum	Acer griseum	NC_034346	GenBank		NC_034346
Angiosperm	Rosales	Rosaceae	Fragaria	Fragaria pentaphylla	Fragaria pentaphylla	NC_034347	GenBank		NC_034347
Angiosperm	Brassicales	Brassicaceae	Megadenia	Megadenia pygmaea	Megadenia pygmaea	NC_034357	GenBank		NC_034357
Angiosperm	Brassicales	Brassicaceae	Solms-Laubachia	Solms-Laubachia eurycarpa	Solms-Laubachia eurycarpa	NC_034359	GenBank		NC_034359
Angiosperm	Brassicales	Brassicaceae	Megacarpaea	Megacarpaea delavayi	Megacarpaea delavayi	NC_034360	GenBank		NC_034360
Angiosperm	Brassicales	Brassicaceae	Neotorularia	Neotorularia korolkowii	Neotorularia korolkowii	NC_034361	GenBank		NC_034361
Angiosperm	Brassicales	Brassicaceae	Thlaspi	Thlaspi arvense	Thlaspi arvense	NC_034362	GenBank		NC_034362
Angiosperm	Brassicales	Brassicaceae	Arabidopsis	Arabidopsis lyrata	Arabidopsis lyrata	NC_034365	GenBank		NC_034365
Angiosperm	Brassicales	Brassicaceae	Arabidopsis	Arabidopsis halleri	Arabidopsis halleri	NC_034366	GenBank		NC_034366
Angiosperm	Brassicales	Brassicaceae	Aethionema	Aethionema arabicum	Aethionema arabicum	NC_034367	GenBank		NC_034367
Angiosperm	Liliales	Liliaceae	Fritillaria	Fritillaria thunbergii	Fritillaria thunbergii	NC_034368	GenBank		NC_034368
Angiosperm	Liliales	Liliaceae	Fritillaria	Fritillaria usuriensis	Fritillaria usuriensis	NC_034369	GenBank		NC_034369
Angiosperm	Liliales	Liliaceae	Lilium	Lilium taliense	Lilium taliense	NC_034370	GenBank		NC_034370
Angiosperm	Ericales	Primulaceae	Primula	Primula kwangtungensis	Primula kwangtungensis	NC_034371	GenBank		NC_034371
Angiosperm	Ericales	Primulaceae	Androsace	Androsace paxiana	Androsace paxiana	NC_034640	GenBank		NC_034640
Angiosperm	Ericales	Primulaceae	Androsace	Androsace bulleyana	Androsace bulleyana	NC_034641	GenBank		NC_034641
Angiosperm	Apiales	Apiaceae	Saposhnikovia	Saposhnikovia divaricata	Saposhnikovia divaricata	NC_034643	GenBank		NC_034643
Angiosperm	Apiales	Apiaceae	Peucedanum	Peucedanum japonicum	Peucedanum japonicum	NC_034644	GenBank		NC_034644
Angiosperm	Apiales	Apiaceae	Glehnia	Glehnia littoralis	Glehnia littoralis	NC_034645	GenBank		NC_034645
Angiosperm	Asterales	Asteraceae	Anaphalis	Anaphalis sinica	Anaphalis sinica	NC_034648	GenBank		NC_034648
Angiosperm	Poales	Poaceae	Arundo	Arundo plinii	Arundo plinii	NC_034652	GenBank		NC_034652
Angiosperm	Lamiales	Gesneriaceae	Lysionotus	Lysionotus pauciflorus	Lysionotus pauciflorus	NC_034660	GenBank		NC_034660
Angiosperm	Myrtales	Lythraceae	Lagerstroemia	Lagerstroemia intermedia	Lagerstroemia intermedia	NC_034662	GenBank		NC_034662
Angiosperm	Ericales	Primulaceae	Primula	Primula stenodonta	Primula stenodonta	NC_034677	GenBank		NC_034677
Angiosperm	Ericales	Primulaceae	Primula	Primula chrysochlora	Primula chrysochlora	NC_034678	GenBank		NC_034678
Angiosperm	Poales	Poaceae	Cynodon	Cynodon dactylon	Cynodon dactylon	NC_034680	GenBank		NC_034680
Angiosperm	Myrtales	Myrtaceae	Pimenta	Pimenta dioica	Pimenta dioica	NC_034684	GenBank		NC_034684
Angiosperm	Austrobaileyales	Schisandraceae	Illicium	Illicium floridanum	Illicium floridanum	NC_034685	GenBank		NC_034685
Angiosperm	Dioscoreales	Dioscoreaceae	Dioscorea	Dioscorea villosa	Dioscorea villosa	NC_034686	GenBank		NC_034686
Angiosperm	Magnoliales	Magnoliaceae	Magnolia	Magnolia biondii	Magnolia biondii	NC_034687	GenBank		NC_034687
Angiosperm	Lamiales	Plantaginaceae	Digitalis	Digitalis lanata	Digitalis lanata	NC_034688	GenBank		NC_034688
Angiosperm	Austrobaileyales	Schisandraceae	Illicium	Illicium verum	Illicium verum	NC_034689	GenBank		NC_034689
Angiosperm	Sapindales	Rutaceae	Citrus	Citrus limon	Citrus limon	NC_034690	GenBank		NC_034690
Angiosperm	Lamiales	Oleaceae	Jasminum	Jasminum tortuosum	Jasminum tortuosum	NC_034691	GenBank		NC_034691
Angiosperm	Piperales	Piperaceae	Piper	Piper nigrum	Piper nigrum	NC_034692	GenBank		NC_034692
Angiosperm	Lamiales	Lamiaceae	Scutellaria	Scutellaria lateriflora	Scutellaria lateriflora	NC_034693	GenBank		NC_034693
Angiosperm	Lamiales	Oleaceae	Jasminum	Jasminum sambac	Jasminum sambac	NC_034694	GenBank		NC_034694
Angiosperm	Lamiales	Verbenaceae	Aloysia	Aloysia citriodora	Aloysia citriodora	NC_034695	GenBank		NC_034695
Angiosperm	Gentianales	Rubiaceae	Mitragyna	Mitragyna speciosa	Mitragyna speciosa	NC_034698	GenBank		NC_034698
Angiosperm	Austrobaileyales	Schisandraceae	Illicium	Illicium henryi	Illicium henryi	NC_034699	GenBank		NC_034699
Angiosperm	Laurales	Lauraceae	Laurus	Laurus nobilis	Laurus nobilis	NC_034700	GenBank		NC_034700
Angiosperm	Malvales	Malvaceae	Althaea	Althaea officinalis	Althaea officinalis	NC_034701	GenBank		NC_034701
Angiosperm	Austrobaileyales	Schisandraceae	Illicium	Illicium anisatum	Illicium anisatum	NC_034703	GenBank		NC_034703
Angiosperm	Liliales	Liliaceae	Amana	Amana wanzhensis	Amana wanzhensis	NC_034705	GenBank		NC_034705
Angiosperm	Liliales	Liliaceae	Amana	Amana anhuiensis	Amana anhuiensis	NC_034706	GenBank		NC_034706
Angiosperm	Liliales	Liliaceae	Amana	Amana edulis	Amana edulis	NC_034707	GenBank		NC_034707
Angiosperm	Liliales	Liliaceae	Amana	Amana kuocangshanica	Amana kuocangshanica	NC_034708	GenBank		NC_034708
Angiosperm	Myrtales	Melastomataceae	Melastoma	Melastoma malabathricum	Melastoma malabathricum	NC_034716	GenBank		NC_034716
Angiosperm	Fabales	Fabaceae	Ammopiptanthus	Ammopiptanthus mongolicus	Ammopiptanthus mongolicus	NC_034742	GenBank		NC_034742
Angiosperm	Fabales	Fabaceae	Ammopiptanthus	Ammopiptanthus nanus	Ammopiptanthus nanus	NC_034743	GenBank		NC_034743
Angiosperm	Sapindales	Sapindaceae	Acer	Acer buergerianum	Acer buergerianum	NC_034744	GenBank		NC_034744
Angiosperm	Poales	Poaceae	Fargesia	Fargesia denudata	Fargesia denudata	NC_034747	GenBank		NC_034747
Angiosperm	Poales	Poaceae	Oryza	Oryza grandiglumis	Oryza grandiglumis	NC_034761	GenBank		NC_034761
Angiosperm	Poales	Poaceae	Oryza	Oryza longiglumis	Oryza longiglumis	NC_034763	GenBank		NC_034763
Angiosperm	Poales	Poaceae	Oryza	Oryza ridleyi	Oryza ridleyi	NC_034764	GenBank		NC_034764
Angiosperm	Poales	Poaceae	Leersia	Leersia japonica	Leersia japonica	NC_034766	GenBank		NC_034766
Angiosperm	Fabales	Fabaceae	Maackia	Maackia floribunda	Maackia floribunda	NC_034774	GenBank		NC_034774
Angiosperm	Dipsacales	Viburnaceae	Tetradoxa	Tetradoxa omeiensis	Tetradoxa omeiensis	NC_034793	GenBank		NC_034793
Angiosperm	Myrtales	Myrtaceae	Plinia	Plinia peruviana	Plinia peruviana	NC_034801	GenBank		NC_034801
Angiosperm	Malpighiales	Euphorbiaceae	Vernicia	Vernicia fordii	Vernicia fordii	NC_034803	GenBank		NC_034803
Angiosperm	Asterales	Asteraceae	Diplostephium	Diplostephium jelskii	Diplostephium jelskii	NC_034811	GenBank		NC_034811
Angiosperm	Asterales	Asteraceae	Diplostephium	Diplostephium huertasii	Diplostephium huertasii	NC_034812	GenBank		NC_034812
Angiosperm	Asterales	Asteraceae	Diplostephium	Diplostephium juniperinum	Diplostephium juniperinum	NC_034813	GenBank		NC_034813
Angiosperm	Asterales	Asteraceae	Diplostephium	Diplostephium obtusum	Diplostephium obtusum	NC_034814	GenBank		NC_034814
Angiosperm	Asterales	Asteraceae	Diplostephium	Diplostephium oxapampanum	Diplostephium oxapampanum	NC_034815	GenBank		NC_034815
Angiosperm	Asterales	Asteraceae	Diplostephium	Diplostephium lechleri	Diplostephium lechleri	NC_034816	GenBank		NC_034816
Angiosperm	Asterales	Asteraceae	Diplostephium	Diplostephium violaceum	Diplostephium violaceum	NC_034817	GenBank		NC_034817
Angiosperm	Asterales	Asteraceae	Diplostephium	Diplostephium oblongifolium	Diplostephium oblongifolium	NC_034818	GenBank		NC_034818
Angiosperm	Asterales	Asteraceae	Lagenophora	Lagenophora cuchumatanica	Lagenophora cuchumatanica	NC_034819	GenBank		NC_034819
Angiosperm	Asterales	Asteraceae	Diplostephium	Diplostephium rhododendroides	Diplostephium rhododendroides	NC_034820	GenBank		NC_034820
Angiosperm	Asterales	Asteraceae	Llerasia	Llerasia caucana	Llerasia caucana	NC_034821	GenBank		NC_034821
Angiosperm	Asterales	Asteraceae	Diplostephium	Diplostephium juajibioyi	Diplostephium juajibioyi	NC_034822	GenBank		NC_034822
Angiosperm	Asterales	Asteraceae	Diplostephium	Diplostephium spinulosum	Diplostephium spinulosum	NC_034823	GenBank		NC_034823
Angiosperm	Asterales	Asteraceae	Diplostephium	Diplostephium meyenii	Diplostephium meyenii	NC_034824	GenBank		NC_034824
Angiosperm	Asterales	Asteraceae	Diplostephium	Diplostephium tachirense	Diplostephium tachirense	NC_034825	GenBank		NC_034825
Angiosperm	Asterales	Asteraceae	Diplostephium	Diplostephium serratifolium	Diplostephium serratifolium	NC_034826	GenBank		NC_034826
Angiosperm	Asterales	Asteraceae	Diplostephium	Diplostephium mutiscuanum	Diplostephium mutiscuanum	NC_034827	GenBank		NC_034827
Angiosperm	Asterales	Asteraceae	Diplostephium	Diplostephium sagasteguii	Diplostephium sagasteguii	NC_034828	GenBank		NC_034828
Angiosperm	Asterales	Asteraceae	Diplostephium	Diplostephium jenesanum	Diplostephium jenesanum	NC_034829	GenBank		NC_034829
Angiosperm	Asterales	Asteraceae	Diplostephium	Diplostephium oblanceolatum	Diplostephium oblanceolatum	NC_034830	GenBank		NC_034830
Angiosperm	Asterales	Asteraceae	Diplostephium	Diplostephium hippophae	Diplostephium hippophae	NC_034831	GenBank		NC_034831
Angiosperm	Asterales	Asteraceae	Diplostephium	Diplostephium hartwegii	Diplostephium hartwegii	NC_034832	GenBank		NC_034832
Angiosperm	Liliales	Liliaceae	Lilium	Lilium cernuum	Lilium cernuum	NC_034840	GenBank		NC_034840
Angiosperm	Asterales	Asteraceae	Diplostephium	Diplostephium alveolatum	Diplostephium alveolatum	NC_034847	GenBank		NC_034847
Angiosperm	Asterales	Asteraceae	Archibaccharis	Archibaccharis asperifolia	Archibaccharis asperifolia	NC_034848	GenBank		NC_034848
Angiosperm	Asterales	Asteraceae	Oritrophium	Oritrophium peruvianum	Oritrophium peruvianum	NC_034849	GenBank		NC_034849
Angiosperm	Asterales	Asteraceae	Diplostephium	Diplostephium cinerascens	Diplostephium cinerascens	NC_034850	GenBank		NC_034850
Angiosperm	Asterales	Asteraceae	Soliva	Soliva sessilis	Soliva sessilis	NC_034851	GenBank		NC_034851
Angiosperm	Asterales	Asteraceae	Baccharis	Baccharis genistelloides	Baccharis genistelloides	NC_034852	GenBank		NC_034852
Angiosperm	Asterales	Asteraceae	Diplostephium	Diplostephium barclayanum	Diplostephium barclayanum	NC_034853	GenBank		NC_034853
Angiosperm	Asterales	Asteraceae	Diplostephium	Diplostephium glandulosum	Diplostephium glandulosum	NC_034854	GenBank		NC_034854
Angiosperm	Asterales	Asteraceae	Heterothalamus	Heterothalamus alienus	Heterothalamus alienus	NC_034855	GenBank		NC_034855
Angiosperm	Asterales	Asteraceae	Diplostephium	Diplostephium callilepis	Diplostephium callilepis	NC_034856	GenBank		NC_034856
Angiosperm	Asterales	Asteraceae	Diplostephium	Diplostephium floribundum	Diplostephium floribundum	NC_034857	GenBank		NC_034857
Angiosperm	Asterales	Asteraceae	Laestadia	Laestadia muscicola	Laestadia muscicola	NC_034858	GenBank		NC_034858
Angiosperm	Asterales	Asteraceae	Diplostephium	Diplostephium tenuifolium	Diplostephium tenuifolium	NC_034860	GenBank		NC_034860
Angiosperm	Asterales	Asteraceae	Diplostephium	Diplostephium colombianum	Diplostephium colombianum	NC_034861	GenBank		NC_034861
Angiosperm	Asterales	Asteraceae	Diplostephium	Diplostephium gynoxyoides	Diplostephium gynoxyoides	NC_034862	GenBank		NC_034862
Angiosperm	Asterales	Asteraceae	Diplostephium	Diplostephium revolutum	Diplostephium revolutum	NC_034863	GenBank		NC_034863
Angiosperm	Asterales	Asteraceae	Exostigma	Exostigma notobellidiastrum	Exostigma notobellidiastrum	NC_034864	GenBank		NC_034864
Angiosperm	Asterales	Asteraceae	Diplostephium	Diplostephium rupestre	Diplostephium rupestre	NC_034865	GenBank		NC_034865
Angiosperm	Asterales	Asteraceae	Blakiella	Blakiella bartsiifolia	Blakiella bartsiifolia	NC_034866	GenBank		NC_034866
Angiosperm	Asterales	Asteraceae	Diplostephium	Diplostephium gnidioides	Diplostephium gnidioides	NC_034867	GenBank		NC_034867
Angiosperm	Asterales	Asteraceae	Baccharis	Baccharis tricuneata	Baccharis tricuneata	NC_034868	GenBank		NC_034868
Angiosperm	Asterales	Asteraceae	Diplostephium	Diplostephium cinereum	Diplostephium cinereum	NC_034869	GenBank		NC_034869
Angiosperm	Asterales	Asteraceae	Diplostephium	Diplostephium ericoides	Diplostephium ericoides	NC_034870	GenBank		NC_034870
Angiosperm	Asterales	Asteraceae	Diplostephium	Diplostephium haenkei	Diplostephium haenkei	NC_034871	GenBank		NC_034871
Angiosperm	Asterales	Asteraceae	Diplostephium	Diplostephium cajamarquillense	Diplostephium cajamarquillense	NC_034872	GenBank		NC_034872
Angiosperm	Asterales	Asteraceae	Diplostephium	Diplostephium phylicoides	Diplostephium phylicoides	NC_034873	GenBank		NC_034873
Angiosperm	Asterales	Asteraceae	Diplostephium	Diplostephium eriophorum	Diplostephium eriophorum	NC_034874	GenBank		NC_034874
Angiosperm	Asterales	Asteraceae	Diplostephium	Diplostephium glutinosum	Diplostephium glutinosum	NC_034875	GenBank		NC_034875
Angiosperm	Asterales	Asteraceae	Diplostephium	Diplostephium antioquense	Diplostephium antioquense	NC_034876	GenBank		NC_034876
Angiosperm	Asterales	Asteraceae	Laennecia	Laennecia sophiifolia	Laennecia sophiifolia	NC_034877	GenBank		NC_034877
Angiosperm	Asterales	Asteraceae	Diplostephium	Diplostephium lacunosum	Diplostephium lacunosum	NC_034878	GenBank		NC_034878
Angiosperm	Asterales	Asteraceae	Diplostephium	Diplostephium costaricense	Diplostephium costaricense	NC_034879	GenBank		NC_034879
Angiosperm	Asterales	Asteraceae	Diplostephium	Diplostephium espinosae	Diplostephium espinosae	NC_034880	GenBank		NC_034880
Angiosperm	Asterales	Asteraceae	Diplostephium	Diplostephium crypteriophyllum	Diplostephium crypteriophyllum	NC_034881	GenBank		NC_034881
Angiosperm	Asterales	Asteraceae	Diplostephium	Diplostephium azureum	Diplostephium azureum	NC_034882	GenBank		NC_034882
Angiosperm	Asterales	Asteraceae	Diplostephium	Diplostephium foliosissimum	Diplostephium foliosissimum	NC_034883	GenBank		NC_034883
Angiosperm	Asterales	Asteraceae	Hinterhubera	Hinterhubera ericoides	Hinterhubera ericoides	NC_034884	GenBank		NC_034884
Angiosperm	Asterales	Asteraceae	Diplostephium	Diplostephium romeroi	Diplostephium romeroi	NC_034885	GenBank		NC_034885
Angiosperm	Asterales	Asteraceae	Diplostephium	Diplostephium cayambense	Diplostephium cayambense	NC_034886	GenBank		NC_034886
Angiosperm	Asterales	Asteraceae	Diplostephium	Diplostephium venezuelense	Diplostephium venezuelense	NC_034887	GenBank		NC_034887
Angiosperm	Asterales	Asteraceae	Floscaldasia	Floscaldasia hypsophila	Floscaldasia hypsophila	NC_034888	GenBank		NC_034888
Angiosperm	Asterales	Asteraceae	Westoniella	Westoniella kohkemperi	Westoniella kohkemperi	NC_034889	GenBank		NC_034889
Angiosperm	Asterales	Asteraceae	Parastrephia	Parastrephia quadrangularis	Parastrephia quadrangularis	NC_034890	GenBank		NC_034890
Angiosperm	Asterales	Asteraceae	Diplostephium	Diplostephium empetrifolium	Diplostephium empetrifolium	NC_034891	GenBank		NC_034891
Angiosperm	Asterales	Asteraceae	Diplostephium	Diplostephium frontinense	Diplostephium frontinense	NC_034893	GenBank		NC_034893
Angiosperm	Asterales	Asteraceae	Diplostephium	Diplostephium jaramilloi	Diplostephium jaramilloi	NC_034894	GenBank		NC_034894
Angiosperm	Asterales	Asteraceae	Diplostephium	Diplostephium inesianum	Diplostephium inesianum	NC_034895	GenBank		NC_034895
Angiosperm	Asterales	Asteraceae	Diplostephium	Diplostephium heterophyllum	Diplostephium heterophyllum	NC_034896	GenBank		NC_034896
Angiosperm	Asterales	Asteraceae	Diplostephium	Diplostephium camargoanum	Diplostephium camargoanum	NC_034897	GenBank		NC_034897
Angiosperm	Asterales	Asteraceae	Aztecaster	Aztecaster matudae	Aztecaster matudae	NC_034898	GenBank		NC_034898
Angiosperm	Asterales	Asteraceae	Diplostephium	Diplostephium coriaceum	Diplostephium coriaceum	NC_034899	GenBank		NC_034899
Angiosperm	Asterales	Asteraceae	Diplostephium	Diplostephium rosmarinifolium	Diplostephium rosmarinifolium	NC_034900	GenBank		NC_034900
Angiosperm	Asterales	Asteraceae	Diplostephium	Diplostephium goodspeedii	Diplostephium goodspeedii	NC_034901	GenBank		NC_034901
Angiosperm	Asterales	Asteraceae	Diplostephium	Diplostephium apiculatum	Diplostephium apiculatum	NC_034902	GenBank		NC_034902
Angiosperm	Asterales	Asteraceae	Diplostephium	Diplostephium ochraceum	Diplostephium ochraceum	NC_034903	GenBank		NC_034903
Angiosperm	Austrobaileyales	Schisandraceae	Schisandra	Schisandra chinensis	Schisandra chinensis	NC_034908	GenBank		NC_034908
Angiosperm	Rosales	Rosaceae	Pyrus	Pyrus pashia	Pyrus pashia	NC_034909	GenBank		NC_034909
Angiosperm	Ericales	Actinidiaceae	Actinidia	Actinidia eriantha	Actinidia eriantha	NC_034914	GenBank		NC_034914
Angiosperm	Laurales	Lauraceae	Phoebe	Phoebe chekiangensis	Phoebe chekiangensis	NC_034925	GenBank		NC_034925
Angiosperm	Santalales	Opiliaceae	Champereia	Champereia manillana	Champereia manillana	NC_034931	GenBank		NC_034931
Angiosperm	Sapindales	Sapindaceae	Acer	Acer palmatum	Acer palmatum	NC_034932	GenBank		NC_034932
Angiosperm	Cornales	Hydrangeaceae	Hydrangea	Hydrangea petiolaris	Hydrangea petiolaris	NC_034935	GenBank		NC_034935
Angiosperm	Cornales	Hydrangeaceae	Hydrangea	Hydrangea hydrangeoides	Hydrangea hydrangeoides	NC_034936	GenBank		NC_034936
Angiosperm	Myrtales	Lythraceae	Lagerstroemia	Lagerstroemia subcostata	Lagerstroemia subcostata	NC_034952	GenBank		NC_034952
Angiosperm	Fabales	Fabaceae	Acacia	Acacia dealbata	Acacia dealbata	NC_034985	GenBank		NC_034985
Angiosperm	Fabales	Fabaceae	Adenanthera	Adenanthera microsperma	Adenanthera microsperma	NC_034986	GenBank		NC_034986
Angiosperm	Fabales	Fabaceae	Albizia	Albizia odoratissima	Albizia odoratissima	NC_034987	GenBank		NC_034987
Angiosperm	Fabales	Fabaceae	Archidendron	Archidendron lucyi	Archidendron lucyi	NC_034988	GenBank		NC_034988
Angiosperm	Fabales	Fabaceae	Parkia	Parkia javanica	Parkia javanica	NC_034989	GenBank		NC_034989
Angiosperm	Fabales	Fabaceae	Piptadenia	Piptadenia gonoacantha	Piptadenia gonoacantha	NC_034990	GenBank		NC_034990
Angiosperm	Fabales	Fabaceae	Ebenopsis	Ebenopsis ebano	Ebenopsis ebano	NC_034991	GenBank		NC_034991
Angiosperm	Fabales	Fabaceae	Albizia	Albizia saman	Albizia saman	NC_034992	GenBank		NC_034992
Angiosperm	Asterales	Asteraceae	Aster	Aster altaicus	Aster altaicus	NC_034996	GenBank		NC_034996
Angiosperm	Sapindales	Anacardiaceae	Pistacia	Pistacia vera	Pistacia vera	NC_034998	GenBank		NC_034998
Angiosperm	Poales	Poaceae	Hyparrhenia	Hyparrhenia rufa	Hyparrhenia rufa	NC_035011	GenBank		NC_035011
Angiosperm	Poales	Poaceae	Themeda	Themeda arundinacea	Themeda arundinacea	NC_035014	GenBank		NC_035014
Angiosperm	Poales	Poaceae	Dichanthium	Dichanthium sericeum	Dichanthium sericeum	NC_035018	GenBank		NC_035018
Angiosperm	Poales	Poaceae	Themeda	Themeda arguens	Themeda arguens	NC_035019	GenBank		NC_035019
Angiosperm	Poales	Poaceae	Dimeria	Dimeria ornithopoda	Dimeria ornithopoda	NC_035020	GenBank		NC_035020
Angiosperm	Poales	Poaceae	Themeda	Themeda villosa	Themeda villosa	NC_035021	GenBank		NC_035021
Angiosperm	Poales	Poaceae	Hemisorghum	Hemisorghum mekongense	Hemisorghum mekongense	NC_035022	GenBank		NC_035022
Angiosperm	Poales	Poaceae	Eremochloa	Eremochloa eriopoda	Eremochloa eriopoda	NC_035023	GenBank		NC_035023
Angiosperm	Poales	Poaceae	Eulalia	Eulalia contorta	Eulalia contorta	NC_035026	GenBank		NC_035026
Angiosperm	Poales	Poaceae	Heteropogon	Heteropogon contortus	Heteropogon contortus	NC_035027	GenBank		NC_035027
Angiosperm	Poales	Poaceae	Eremochloa	Eremochloa ciliaris	Eremochloa ciliaris	NC_035028	GenBank		NC_035028
Angiosperm	Poales	Poaceae	Eulalia	Eulalia siamensis	Eulalia siamensis	NC_035031	GenBank		NC_035031
Angiosperm	Poales	Poaceae	Parahyparrhenia	Parahyparrhenia siamensis	Parahyparrhenia siamensis	NC_035033	GenBank		NC_035033
Angiosperm	Poales	Poaceae	Chrysopogon	Chrysopogon gryllus	Chrysopogon gryllus	NC_035035	GenBank		NC_035035
Angiosperm	Poales	Poaceae	Coelorachis	Coelorachis helferi	Coelorachis helferi	NC_035036	GenBank		NC_035036
Angiosperm	Poales	Poaceae	Hyparrhenia	Hyparrhenia diplandra	Hyparrhenia diplandra	NC_035037	GenBank		NC_035037
Angiosperm	Poales	Poaceae	Cymbopogon	Cymbopogon flexuosus	Cymbopogon flexuosus	NC_035040	GenBank		NC_035040
Angiosperm	Poales	Poaceae	Garnotia	Garnotia thailandica	Garnotia thailandica	NC_035042	GenBank		NC_035042
Angiosperm	Poales	Poaceae	Schizachyrium	Schizachyrium tenerum	Schizachyrium tenerum	NC_035043	GenBank		NC_035043
Angiosperm	Poales	Poaceae	Germainia	Germainia capitata	Germainia capitata	NC_035046	GenBank		NC_035046
Angiosperm	Poales	Poaceae	Chrysopogon	Chrysopogon orientalis	Chrysopogon orientalis	NC_035047	GenBank		NC_035047
Angiosperm	Poales	Poaceae	Arthraxon	Arthraxon hispidus	Arthraxon hispidus	NC_035048	GenBank		NC_035048
Angiosperm	Poales	Poaceae	Eulaliopsis	Eulaliopsis binata	Eulaliopsis binata	NC_035049	GenBank		NC_035049
Angiosperm	Poales	Poaceae	Arthraxon	Arthraxon microphyllus	Arthraxon microphyllus	NC_035050	GenBank		NC_035050
Angiosperm	Poales	Poaceae	Garnotia	Garnotia tenella	Garnotia tenella	NC_035051	GenBank		NC_035051
Angiosperm	Apiales	Apiaceae	Hansenia	Hansenia weberbaueriana	Hansenia weberbaueriana	NC_035053	GenBank		NC_035053
Angiosperm	Apiales	Apiaceae	Hansenia	Hansenia forbesii	Hansenia forbesii	NC_035054	GenBank		NC_035054
Angiosperm	Apiales	Apiaceae	Hansenia	Hansenia forrestii	Hansenia forrestii	NC_035056	GenBank		NC_035056
Angiosperm	Caryophyllales	Montiaceae	Cistanthe	Cistanthe longiscapa	Cistanthe longiscapa	NC_035140	GenBank		NC_035140
Angiosperm	Lamiales	Lamiaceae	Ocimum	Ocimum basilicum	Ocimum basilicum	NC_035143	GenBank		NC_035143
Angiosperm	Asparagales	Orchidaceae	Dendrobium	Dendrobium moniliforme	Dendrobium moniliforme	NC_035154	GenBank		NC_035154
Angiosperm	Caryophyllales	Caryophyllaceae	Lychnis	Lychnis wilfordii	Lychnis wilfordii	NC_035225	GenBank		NC_035225
Angiosperm	Caryophyllales	Caryophyllaceae	Silene	Silene capitata	Silene capitata	NC_035226	GenBank		NC_035226
Angiosperm	Fabales	Fabaceae	Caragana	Caragana korshinskii	Caragana korshinskii	NC_035229	GenBank		NC_035229
Angiosperm	Lamiales	Lamiaceae	Salvia	Salvia japonica	Salvia japonica	NC_035233	GenBank		NC_035233
Angiosperm	Malvales	Malvaceae	Abelmoschus	Abelmoschus esculentus	Abelmoschus esculentus	NC_035234	GenBank		NC_035234
Angiosperm	Laurales	Lauraceae	Cinnamomum	Cinnamomum verum	Cinnamomum verum	NC_035236	GenBank		NC_035236
Angiosperm	Rosales	Moraceae	Ficus	Ficus carica	Ficus carica	NC_035237	GenBank		NC_035237
Angiosperm	Sapindales	Sapindaceae	Litchi	Litchi chinensis	Litchi chinensis	NC_035238	GenBank		NC_035238
Angiosperm	Sapindales	Anacardiaceae	Mangifera	Mangifera indica	Mangifera indica	NC_035239	GenBank		NC_035239
Angiosperm	Caryophyllales	Droseraceae	Drosera	Drosera erythrorhiza	Drosera erythrorhiza	NC_035241	GenBank		NC_035241
Angiosperm	Brassicales	Brassicaceae	Sinapis	Sinapis arvensis	Sinapis arvensis	NC_035303	GenBank		NC_035303
Angiosperm	Asparagales	Orchidaceae	Vanilla	Vanilla aphylla	Vanilla aphylla	NC_035320	GenBank		NC_035320
Angiosperm	Asparagales	Orchidaceae	Dendrobium	Dendrobium polyanthum	Dendrobium polyanthum	NC_035321	GenBank		NC_035321
Angiosperm	Asparagales	Orchidaceae	Dendrobium	Dendrobium aphyllum	Dendrobium aphyllum	NC_035322	GenBank		NC_035322
Angiosperm	Asparagales	Orchidaceae	Dendrobium	Dendrobium brymerianum	Dendrobium brymerianum	NC_035323	GenBank		NC_035323
Angiosperm	Asparagales	Orchidaceae	Dendrobium	Dendrobium denneanum	Dendrobium denneanum	NC_035324	GenBank		NC_035324
Angiosperm	Asparagales	Orchidaceae	Dendrobium	Dendrobium falconeri	Dendrobium falconeri	NC_035326	GenBank		NC_035326
Angiosperm	Asparagales	Orchidaceae	Dendrobium	Dendrobium gratiosissimum	Dendrobium gratiosissimum	NC_035327	GenBank		NC_035327
Angiosperm	Asparagales	Orchidaceae	Dendrobium	Dendrobium hercoglossum	Dendrobium hercoglossum	NC_035328	GenBank		NC_035328
Angiosperm	Asparagales	Orchidaceae	Dendrobium	Dendrobium wardianum	Dendrobium wardianum	NC_035329	GenBank		NC_035329
Angiosperm	Asparagales	Orchidaceae	Dendrobium	Dendrobium crepidatum	Dendrobium crepidatum	NC_035331	GenBank		NC_035331
Angiosperm	Asparagales	Orchidaceae	Dendrobium	Dendrobium salaccense	Dendrobium salaccense	NC_035332	GenBank		NC_035332
Angiosperm	Asparagales	Orchidaceae	Dendrobium	Dendrobium spatella	Dendrobium spatella	NC_035333	GenBank		NC_035333
Angiosperm	Asparagales	Orchidaceae	Dendrobium	Dendrobium parciflorum	Dendrobium parciflorum	NC_035334	GenBank		NC_035334
Angiosperm	Asparagales	Orchidaceae	Dendrobium	Dendrobium henryi	Dendrobium henryi	NC_035335	GenBank		NC_035335
Angiosperm	Asparagales	Orchidaceae	Dendrobium	Dendrobium chrysanthum	Dendrobium chrysanthum	NC_035336	GenBank		NC_035336
Angiosperm	Asparagales	Orchidaceae	Dendrobium	Dendrobium jenkinsii	Dendrobium jenkinsii	NC_035337	GenBank		NC_035337
Angiosperm	Asparagales	Orchidaceae	Dendrobium	Dendrobium lohohense	Dendrobium lohohense	NC_035338	GenBank		NC_035338
Angiosperm	Asparagales	Orchidaceae	Dendrobium	Dendrobium parishii	Dendrobium parishii	NC_035339	GenBank		NC_035339
Angiosperm	Asparagales	Orchidaceae	Dendrobium	Dendrobium ellipsophyllum	Dendrobium ellipsophyllum	NC_035340	GenBank		NC_035340
Angiosperm	Asparagales	Orchidaceae	Dendrobium	Dendrobium xichouense	Dendrobium xichouense	NC_035341	GenBank		NC_035341
Angiosperm	Asparagales	Orchidaceae	Dendrobium	Dendrobium fimbriatum	Dendrobium fimbriatum	NC_035342	GenBank		NC_035342
Angiosperm	Asparagales	Orchidaceae	Dendrobium	Dendrobium exile	Dendrobium exile	NC_035343	GenBank		NC_035343
Angiosperm	Asparagales	Orchidaceae	Dendrobium	Dendrobium fanjingshanense	Dendrobium fanjingshanense	NC_035344	GenBank		NC_035344
Angiosperm	Fabales	Fabaceae	Dichrostachys	Dichrostachys cinerea	Dichrostachys cinerea	NC_035346	GenBank		NC_035346
Angiosperm	Fabales	Fabaceae	Pararchidendron	Pararchidendron pruinosum	Pararchidendron pruinosum	NC_035348	GenBank		NC_035348
Angiosperm	Asterales	Campanulaceae	Apetahia	Apetahia longistigmata	Apetahia longistigmata	NC_035353	GenBank		NC_035353
Angiosperm	Asterales	Campanulaceae	Centropogon	Centropogon granulosus	Centropogon granulosus	NC_035354	GenBank		NC_035354
Angiosperm	Asterales	Campanulaceae	Clermontia	Clermontia fauriei	Clermontia fauriei	NC_035355	GenBank		NC_035355
Angiosperm	Asterales	Campanulaceae	Cyanea	Cyanea leptostegia	Cyanea leptostegia	NC_035356	GenBank		NC_035356
Angiosperm	Asterales	Campanulaceae	Dialypetalum	Dialypetalum floribundum	Dialypetalum floribundum	NC_035357	GenBank		NC_035357
Angiosperm	Asterales	Campanulaceae	Diastatea	Diastatea micrantha	Diastatea micrantha	NC_035358	GenBank		NC_035358
Angiosperm	Asterales	Campanulaceae	Downingia	Downingia cuspidata	Downingia cuspidata	NC_035359	GenBank		NC_035359
Angiosperm	Asterales	Campanulaceae	Downingia	Downingia elegans	Downingia elegans	NC_035360	GenBank		NC_035360
Angiosperm	Asterales	Campanulaceae	Hippobroma	Hippobroma longiflora	Hippobroma longiflora	NC_035361	GenBank		NC_035361
Angiosperm	Asterales	Campanulaceae	Isotoma	Isotoma tridens	Isotoma tridens	NC_035362	GenBank		NC_035362
Angiosperm	Asterales	Campanulaceae	Legenere	Legenere valdiviana	Legenere valdiviana	NC_035364	GenBank		NC_035364
Angiosperm	Asterales	Campanulaceae	Lobelia	Lobelia aberdarica	Lobelia aberdarica	NC_035365	GenBank		NC_035365
Angiosperm	Asterales	Campanulaceae	Lobelia	Lobelia acrochila	Lobelia acrochila	NC_035366	GenBank		NC_035366
Angiosperm	Asterales	Campanulaceae	Lobelia	Lobelia angulata	Lobelia angulata	NC_035367	GenBank		NC_035367
Angiosperm	Asterales	Campanulaceae	Lobelia	Lobelia bambuseti	Lobelia bambuseti	NC_035368	GenBank		NC_035368
Angiosperm	Asterales	Campanulaceae	Lobelia	Lobelia bequaertii	Lobelia bequaertii	NC_035369	GenBank		NC_035369
Angiosperm	Asterales	Campanulaceae	Lobelia	Lobelia chinensis	Lobelia chinensis	NC_035370	GenBank		NC_035370
Angiosperm	Asterales	Campanulaceae	Lobelia	Lobelia davidii	Lobelia davidii	NC_035372	GenBank		NC_035372
Angiosperm	Asterales	Campanulaceae	Lobelia	Lobelia doniana	Lobelia doniana	NC_035373	GenBank		NC_035373
Angiosperm	Asterales	Campanulaceae	Lobelia	Lobelia gibbosa	Lobelia gibbosa	NC_035374	GenBank		NC_035374
Angiosperm	Asterales	Campanulaceae	Lobelia	Lobelia lukwangulensis	Lobelia lukwangulensis	NC_035376	GenBank		NC_035376
Angiosperm	Asterales	Campanulaceae	Lobelia	Lobelia melliana	Lobelia melliana	NC_035377	GenBank		NC_035377
Angiosperm	Asterales	Campanulaceae	Lobelia	Lobelia mildbraedii	Lobelia mildbraedii	NC_035378	GenBank		NC_035378
Angiosperm	Asterales	Campanulaceae	Lobelia	Lobelia muscoides	Lobelia muscoides	NC_035379	GenBank		NC_035379
Angiosperm	Asterales	Campanulaceae	Lobelia	Lobelia niihauensis	Lobelia niihauensis	NC_035380	GenBank		NC_035380
Angiosperm	Asterales	Campanulaceae	Lobelia	Lobelia nummularia	Lobelia nummularia	NC_035381	GenBank		NC_035381
Angiosperm	Asterales	Campanulaceae	Lobelia	Lobelia organensis	Lobelia organensis	NC_035382	GenBank		NC_035382
Angiosperm	Asterales	Campanulaceae	Lobelia	Lobelia petiolata	Lobelia petiolata	NC_035383	GenBank		NC_035383
Angiosperm	Asterales	Campanulaceae	Lobelia	Lobelia rhynchopetalum	Lobelia rhynchopetalum	NC_035384	GenBank		NC_035384
Angiosperm	Asterales	Campanulaceae	Lobelia	Lobelia ritabeaniana	Lobelia ritabeaniana	NC_035385	GenBank		NC_035385
Angiosperm	Asterales	Campanulaceae	Lobelia	Lobelia sancta	Lobelia sancta	NC_035386	GenBank		NC_035386
Angiosperm	Asterales	Campanulaceae	Lobelia	Lobelia sessilifolia	Lobelia sessilifolia	NC_035388	GenBank		NC_035388
Angiosperm	Asterales	Campanulaceae	Lobelia	Lobelia stuhlmannii	Lobelia stuhlmannii	NC_035389	GenBank		NC_035389
Angiosperm	Asterales	Campanulaceae	Lobelia	Lobelia telekii	Lobelia telekii	NC_035390	GenBank		NC_035390
Angiosperm	Asterales	Campanulaceae	Lobelia	Lobelia thapsoidea	Lobelia thapsoidea	NC_035391	GenBank		NC_035391
Angiosperm	Asterales	Campanulaceae	Lobelia	Lobelia udzungwensis	Lobelia udzungwensis	NC_035392	GenBank		NC_035392
Angiosperm	Asterales	Campanulaceae	Lobelia	Lobelia urens	Lobelia urens	NC_035393	GenBank		NC_035393
Angiosperm	Asterales	Campanulaceae	Lobelia	Lobelia wollastonii	Lobelia wollastonii	NC_035394	GenBank		NC_035394
Angiosperm	Asterales	Campanulaceae	Lobelia	Lobelia yuccoides	Lobelia yuccoides	NC_035395	GenBank		NC_035395
Angiosperm	Asterales	Campanulaceae	Sclerotheca	Sclerotheca viridiflora	Sclerotheca viridiflora	NC_035396	GenBank		NC_035396
Angiosperm	Asterales	Campanulaceae	Solenopsis	Solenopsis bivonae	Solenopsis bivonae	NC_035397	GenBank		NC_035397
Angiosperm	Asterales	Campanulaceae	Trematolobelia	Trematolobelia kauaiensis	Trematolobelia kauaiensis	NC_035398	GenBank		NC_035398
Angiosperm	Fagales	Juglandaceae	Platycarya	Platycarya strobilacea	Platycarya strobilacea	NC_035413	GenBank		NC_035413
Angiosperm	Santalales	Santalaceae	Viscum	Viscum coloratum	Viscum coloratum	NC_035414_@para	GenBank		NC_035414
Angiosperm	Caryophyllales	Droseraceae	Drosera	Drosera regia	Drosera regia	NC_035415	GenBank		NC_035415
Angiosperm	Caryophyllales	Droseraceae	Aldrovanda	Aldrovanda vesiculosa	Aldrovanda vesiculosa	NC_035416	GenBank		NC_035416
Angiosperm	Poales	Poaceae	Themeda	Themeda quadrivalvis	Themeda quadrivalvis	NC_035492	GenBank		NC_035492
Angiosperm	Rosales	Rosaceae	Fragaria	Fragaria nipponica	Fragaria nipponica	NC_035500	GenBank		NC_035500
Angiosperm	Rosales	Rosaceae	Fragaria	Fragaria orientalis	Fragaria orientalis	NC_035501	GenBank		NC_035501
Angiosperm	Apiales	Araliaceae	Hydrocotyle	Hydrocotyle sibthorpioides	Hydrocotyle sibthorpioides	NC_035502	GenBank		NC_035502
Angiosperm	Asparagales	Asphodelaceae	Aloe	Aloe maculata	Aloe maculata	NC_035505	GenBank		NC_035505
Angiosperm	Brassicales	Brassicaceae	Hesperis	Hesperis sylvestris	Hesperis sylvestris	NC_035512	GenBank		NC_035512
Angiosperm	Brassicales	Brassicaceae	Lobularia	Lobularia libyca	Lobularia libyca	NC_035513	GenBank		NC_035513
Angiosperm	Brassicales	Brassicaceae	Morettia	Morettia canescens	Morettia canescens	NC_035514	GenBank		NC_035514
Angiosperm	Brassicales	Brassicaceae	Braya	Braya humilis	Braya humilis	NC_035515	GenBank		NC_035515
Angiosperm	Solanales	Convolvulaceae	Cressa	Cressa cretica	Cressa cretica	NC_035516	GenBank		NC_035516
Angiosperm	Poales	Poaceae	Alloeochaete	Alloeochaete namuliensis	Alloeochaete namuliensis	NC_035517	GenBank		NC_035517
Angiosperm	Poales	Poaceae	Alloeochaete	Alloeochaete oreogena	Alloeochaete oreogena	NC_035518	GenBank		NC_035518
Angiosperm	Poales	Poaceae	Alloeochaete	Alloeochaete ulugurensis	Alloeochaete ulugurensis	NC_035519	GenBank		NC_035519
Angiosperm	Poales	Poaceae	Amphipogon	Amphipogon caricinus	Amphipogon caricinus	NC_035520	GenBank		NC_035520
Angiosperm	Poales	Poaceae	Amphipogon	Amphipogon turbinatus	Amphipogon turbinatus	NC_035521	GenBank		NC_035521
Angiosperm	Poales	Poaceae	Chasmanthium	Chasmanthium laxum	Chasmanthium laxum	NC_035522	GenBank		NC_035522
Angiosperm	Poales	Poaceae	Crinipes	Crinipes abyssinicus	Crinipes abyssinicus	NC_035523	GenBank		NC_035523
Angiosperm	Poales	Poaceae	Crinipes	Crinipes longifolius	Crinipes longifolius	NC_035524	GenBank		NC_035524
Angiosperm	Poales	Poaceae	Dichaetaria	Dichaetaria wightii	Dichaetaria wightii	NC_035525	GenBank		NC_035525
Angiosperm	Poales	Poaceae	Dregeochloa	Dregeochloa pumila	Dregeochloa pumila	NC_035526	GenBank		NC_035526
Angiosperm	Poales	Poaceae	Elytrophorus	Elytrophorus globularis	Elytrophorus globularis	NC_035527	GenBank		NC_035527
Angiosperm	Poales	Poaceae	Eragrostis	Eragrostis walteri	Eragrostis walteri	NC_035528	GenBank		NC_035528
Angiosperm	Poales	Poaceae	Isachne	Isachne albens	Isachne albens	NC_035530	GenBank		NC_035530
Angiosperm	Poales	Poaceae	Limnopoa	Limnopoa meeboldii	Limnopoa meeboldii	NC_035531	GenBank		NC_035531
Angiosperm	Poales	Poaceae	Nematopoa	Nematopoa longipes	Nematopoa longipes	NC_035532	GenBank		NC_035532
Angiosperm	Poales	Poaceae	Phaenanthoecium	Phaenanthoecium koestlinii	Phaenanthoecium koestlinii	NC_035533	GenBank		NC_035533
Angiosperm	Poales	Poaceae	Pheidochloa	Pheidochloa gracilis	Pheidochloa gracilis	NC_035534	GenBank		NC_035534
Angiosperm	Poales	Poaceae	Styppeiochloa	Styppeiochloa gynoglossa	Styppeiochloa gynoglossa	NC_035535	GenBank		NC_035535
Angiosperm	Ericales	Theaceae	Schima	Schima crenata	Schima crenata	NC_035538	GenBank		NC_035538
Angiosperm	Ericales	Theaceae	Schima	Schima khasiana	Schima khasiana	NC_035539	GenBank		NC_035539
Angiosperm	Ericales	Theaceae	Schima	Schima multibracteata	Schima multibracteata	NC_035540	GenBank		NC_035540
Angiosperm	Ericales	Theaceae	Schima	Schima noronhae	Schima noronhae	NC_035541	GenBank		NC_035541
Angiosperm	Ericales	Theaceae	Schima	Schima remotiserrata	Schima remotiserrata	NC_035542	GenBank		NC_035542
Angiosperm	Ericales	Theaceae	Schima	Schima sericans	Schima sericans	NC_035543	GenBank		NC_035543
Angiosperm	Ericales	Theaceae	Schima	Schima sinensis	Schima sinensis	NC_035544	GenBank		NC_035544
Angiosperm	Ericales	Theaceae	Schima	Schima wallichii	Schima wallichii	NC_035546	GenBank		NC_035546
Angiosperm	Rosales	Elaeagnaceae	Elaeagnus	Elaeagnus rhamnoides	Elaeagnus rhamnoides	NC_035548	GenBank		NC_035548
Angiosperm	Sapindales	Rutaceae	Phellodendron	Phellodendron amurense	Phellodendron amurense	NC_035551	GenBank		NC_035551
Angiosperm	Rosales	Rosaceae	Chaenomeles	Chaenomeles japonica	Chaenomeles japonica	NC_035566	GenBank		NC_035566
Angiosperm	Rosales	Moraceae	Broussonetia	Broussonetia papyrifera	Broussonetia papyrifera	NC_035569	GenBank		NC_035569
Angiosperm	Liliales	Liliaceae	Lilium	Lilium henryi	Lilium henryi	NC_035570	GenBank		NC_035570
Angiosperm	Ericales	Theaceae	Camellia	Camellia azalea	Camellia azalea	NC_035574	GenBank		NC_035574
Angiosperm	Ericales	Ericaceae	Hemitomes	Hemitomes congestum	Hemitomes congestum	NC_035581_@myco	GenBank		NC_035581
Angiosperm	Ericales	Ericaceae	Monotropa	Monotropa uniflora	Monotropa uniflora	NC_035582_@myco	GenBank		NC_035582
Angiosperm	Ericales	Ericaceae	Monotropsis	Monotropsis odorata	Monotropsis odorata	NC_035583_@myco	GenBank		NC_035583
Angiosperm	Liliales	Liliaceae	Lilium	Lilium brownii	Lilium brownii	NC_035588	GenBank		NC_035588
Angiosperm	Liliales	Liliaceae	Lilium	Lilium leucanthum	Lilium leucanthum	NC_035590	GenBank		NC_035590
Angiosperm	Liliales	Liliaceae	Lilium	Lilium duchartrei	Lilium duchartrei	NC_035591	GenBank		NC_035591
Angiosperm	Liliales	Liliaceae	Lilium	Lilium bakerianum	Lilium bakerianum	NC_035592	GenBank		NC_035592
Angiosperm	Saxifragales	Paeoniaceae	Paeonia	Paeonia ludlowii	Paeonia ludlowii	NC_035623	GenBank		NC_035623
Angiosperm	Nymphaeales	Nymphaeaceae	Barclaya	Barclaya longifolia	Barclaya longifolia	NC_035633	GenBank		NC_035633
Angiosperm	Zingiberales	Musaceae	Ensete	Ensete lasiocarpum	Ensete lasiocarpum	NC_035637	GenBank		NC_035637
Angiosperm	Ericales	Theaceae	Pyrenaria	Pyrenaria menglaensis	Pyrenaria menglaensis	NC_035639	GenBank		NC_035639
Angiosperm	Ericales	Theaceae	Apterosperma	Apterosperma oblata	Apterosperma oblata	NC_035641	GenBank		NC_035641
Angiosperm	Ericales	Theaceae	Pyrenaria	Pyrenaria pingpienensis	Pyrenaria pingpienensis	NC_035642	GenBank		NC_035642
Angiosperm	Ericales	Theaceae	Polyspora	Polyspora speciosa	Polyspora speciosa	NC_035643	GenBank		NC_035643
Angiosperm	Ericales	Theaceae	Pyrenaria	Pyrenaria khasiana	Pyrenaria khasiana	NC_035644	GenBank		NC_035644
Angiosperm	Ericales	Theaceae	Gordonia	Gordonia axillaris	Gordonia axillaris	NC_035645	GenBank		NC_035645
Angiosperm	Ericales	Theaceae	Gordonia	Gordonia brandegeei	Gordonia brandegeei	NC_035646	GenBank		NC_035646
Angiosperm	Ericales	Theaceae	Polyspora	Polyspora dalgleishiana	Polyspora dalgleishiana	NC_035648	GenBank		NC_035648
Angiosperm	Ericales	Theaceae	Camellia	Camellia szechuanensis	Camellia szechuanensis	NC_035651	GenBank		NC_035651
Angiosperm	Ericales	Theaceae	Camellia	Camellia elongata	Camellia elongata	NC_035652	GenBank		NC_035652
Angiosperm	Myrtales	Melastomataceae	Barthea	Barthea barthei	Barthea barthei	NC_035661	GenBank		NC_035661
Angiosperm	Cornales	Hydrangeaceae	Hydrangea	Hydrangea scandens subsp. liukiuensis	Hydrangea scandens subsp. liukiuensis	NC_035662	GenBank		NC_035662
Angiosperm	Rosales	Rosaceae	Malus	Malus trilobata	Malus trilobata	NC_035671	GenBank		NC_035671
Angiosperm	Nymphaeales	Nymphaeaceae	Nymphaea	Nymphaea ampla	Nymphaea ampla	NC_035680	GenBank		NC_035680
Angiosperm	Liliales	Liliaceae	Erythronium	Erythronium sibiricum	Erythronium sibiricum	NC_035681	GenBank		NC_035681
Angiosperm	Ericales	Theaceae	Pyrenaria	Pyrenaria microcarpa	Pyrenaria microcarpa	NC_035686	GenBank		NC_035686
Angiosperm	Ericales	Theaceae	Pyrenaria	Pyrenaria spectabilis	Pyrenaria spectabilis	NC_035687	GenBank		NC_035687
Angiosperm	Ericales	Theaceae	Camellia	Camellia mairei	Camellia mairei	NC_035688	GenBank		NC_035688
Angiosperm	Ericales	Theaceae	Polyspora	Polyspora longicarpa	Polyspora longicarpa	NC_035689	GenBank		NC_035689
Angiosperm	Ericales	Theaceae	Polyspora	Polyspora hainanensis	Polyspora hainanensis	NC_035693	GenBank		NC_035693
Angiosperm	Ericales	Theaceae	Pyrenaria	Pyrenaria oblongicarpa	Pyrenaria oblongicarpa	NC_035694	GenBank		NC_035694
Angiosperm	Ericales	Theaceae	Stewartia	Stewartia calcicola	Stewartia calcicola	NC_035696	GenBank		NC_035696
Angiosperm	Ericales	Theaceae	Gordonia	Gordonia lasianthus	Gordonia lasianthus	NC_035699	GenBank		NC_035699
Angiosperm	Ericales	Theaceae	Gordonia	Gordonia fruticosa	Gordonia fruticosa	NC_035700	GenBank		NC_035700
Angiosperm	Ericales	Sladeniaceae	Sladenia	Sladenia celastrifolia	Sladenia celastrifolia	NC_035707	GenBank		NC_035707
Angiosperm	Ericales	Symplocaceae	Symplocos	Symplocos costaricana	Symplocos costaricana	NC_035708	GenBank		NC_035708
Angiosperm	Gentianales	Gentianaceae	Gentiana	Gentiana macrophylla	Gentiana macrophylla	NC_035719	GenBank		NC_035719
Angiosperm	Zingiberales	Musaceae	Musa	Musa itinerans	Musa itinerans	NC_035723	GenBank		NC_035723
Angiosperm	Cucurbitales	Cucurbitaceae	Citrullus	Citrullus colocynthis	Citrullus colocynthis	NC_035727	GenBank		NC_035727
Angiosperm	Lamiales	Lamiaceae	Caryopteris	Caryopteris mongholica	Caryopteris mongholica	NC_035729	GenBank		NC_035729
Angiosperm	Solanales	Solanaceae	Lycopersicon	Lycopersicon pennellii	Lycopersicon pennellii	NC_035742	GenBank		NC_035742
Angiosperm	Malpighiales	Salicaceae	Salix	Salix oreinoma	Salix oreinoma	NC_035743	GenBank		NC_035743
Angiosperm	Malpighiales	Salicaceae	Salix	Salix tetrasperma	Salix tetrasperma	NC_035744	GenBank		NC_035744
Angiosperm	Poales	Poaceae	Miscanthus	Miscanthus floridulus	Miscanthus floridulus	NC_035750	GenBank		NC_035750
Angiosperm	Poales	Poaceae	Miscanthus	Miscanthus junceus	Miscanthus junceus	NC_035751	GenBank		NC_035751
Angiosperm	Asterales	Campanulaceae	Siphocampylus	Siphocampylus krauseanus	Siphocampylus krauseanus	NC_035760	GenBank		NC_035760
Angiosperm	Asterales	Campanulaceae	Centropogon	Centropogon nigricans	Centropogon nigricans	NC_035761	GenBank		NC_035761
Angiosperm	Asterales	Campanulaceae	Burmeistera	Burmeistera sodiroana	Burmeistera sodiroana	NC_035762	GenBank		NC_035762
Angiosperm	Asterales	Campanulaceae	Burmeistera	Burmeistera smaragdi	Burmeistera smaragdi	NC_035763	GenBank		NC_035763
Angiosperm	Asterales	Campanulaceae	Burmeistera	Burmeistera rubrosepala	Burmeistera rubrosepala	NC_035764	GenBank		NC_035764
Angiosperm	Asterales	Campanulaceae	Burmeistera	Burmeistera resupinata	Burmeistera resupinata	NC_035765	GenBank		NC_035765
Angiosperm	Asterales	Campanulaceae	Burmeistera	Burmeistera pirrensis	Burmeistera pirrensis	NC_035766	GenBank		NC_035766
Angiosperm	Asterales	Campanulaceae	Burmeistera	Burmeistera parviflora	Burmeistera parviflora	NC_035767	GenBank		NC_035767
Angiosperm	Asterales	Campanulaceae	Burmeistera	Burmeistera oyacachensis	Burmeistera oyacachensis	NC_035768	GenBank		NC_035768
Angiosperm	Asterales	Campanulaceae	Burmeistera	Burmeistera lutosa	Burmeistera lutosa	NC_035769	GenBank		NC_035769
Angiosperm	Asterales	Campanulaceae	Burmeistera	Burmeistera loejtnantii	Burmeistera loejtnantii	NC_035770	GenBank		NC_035770
Angiosperm	Asterales	Campanulaceae	Burmeistera	Burmeistera fuscoapicata	Burmeistera fuscoapicata	NC_035771	GenBank		NC_035771
Angiosperm	Asterales	Campanulaceae	Burmeistera	Burmeistera domingensis	Burmeistera domingensis	NC_035772	GenBank		NC_035772
Angiosperm	Asterales	Campanulaceae	Burmeistera	Burmeistera cylindrocarpa	Burmeistera cylindrocarpa	NC_035773	GenBank		NC_035773
Angiosperm	Asterales	Campanulaceae	Burmeistera	Burmeistera cyclostigmata	Burmeistera cyclostigmata	NC_035774	GenBank		NC_035774
Angiosperm	Asterales	Campanulaceae	Burmeistera	Burmeistera crispiloba	Burmeistera crispiloba	NC_035775	GenBank		NC_035775
Angiosperm	Asterales	Campanulaceae	Burmeistera	Burmeistera ceratocarpa	Burmeistera ceratocarpa	NC_035776	GenBank		NC_035776
Angiosperm	Asterales	Campanulaceae	Burmeistera	Burmeistera borjensis	Burmeistera borjensis	NC_035777	GenBank		NC_035777
Angiosperm	Asterales	Campanulaceae	Burmeistera	Burmeistera auriculata	Burmeistera auriculata	NC_035778	GenBank		NC_035778
Angiosperm	Laurales	Lauraceae	Cinnamomum	Cinnamomum micranthum	Cinnamomum micranthum	NC_035802	GenBank		NC_035802
Angiosperm	Asparagales	Orchidaceae	Gastrochilus	Gastrochilus fuscopunctatus	Gastrochilus fuscopunctatus	NC_035830	GenBank		NC_035830
Angiosperm	Asparagales	Orchidaceae	Thrixspermum	Thrixspermum japonicum	Thrixspermum japonicum	NC_035831	GenBank		NC_035831
Angiosperm	Asparagales	Orchidaceae	Oberonia	Oberonia japonica	Oberonia japonica	NC_035832	GenBank		NC_035832
Angiosperm	Asparagales	Orchidaceae	Gastrochilus	Gastrochilus japonicus	Gastrochilus japonicus	NC_035833	GenBank		NC_035833
Angiosperm	Asparagales	Orchidaceae	Pecteilis	Pecteilis radiata	Pecteilis radiata	NC_035834	GenBank		NC_035834
Angiosperm	Ranunculales	Circaeasteraceae	Circaeaster	Circaeaster agrestis	Circaeaster agrestis	NC_035872	GenBank		NC_035872
Angiosperm	Ranunculales	Circaeasteraceae	Kingdonia	Kingdonia uniflora	Kingdonia uniflora	NC_035873	GenBank		NC_035873
Angiosperm	Lamiales	Acanthaceae	Echinacanthus	Echinacanthus lofuensis	Echinacanthus lofuensis	NC_035876	GenBank		NC_035876
Angiosperm	Rosales	Rosaceae	Prunus	Prunus humilis	Prunus humilis	NC_035880	GenBank		NC_035880
Angiosperm	Rosales	Rosaceae	Prunus	Prunus cerasoides	Prunus cerasoides	NC_035891	GenBank		NC_035891
Angiosperm	Ranunculales	Ranunculaceae	Aconitum	Aconitum pseudolaeve	Aconitum pseudolaeve	NC_035892	GenBank		NC_035892
Angiosperm	Ranunculales	Ranunculaceae	Aconitum	Aconitum longecassidatum	Aconitum longecassidatum	NC_035894	GenBank		NC_035894
Angiosperm	Zingiberales	Zingiberaceae	Alpinia	Alpinia oxyphylla	Alpinia oxyphylla	NC_035895	GenBank		NC_035895
Angiosperm	Malvales	Thymelaeaceae	Daphne	Daphne kiusiana	Daphne kiusiana	NC_035896	GenBank		NC_035896
Angiosperm	Caryophyllales	Polygonaceae	Rheum	Rheum wittrockii	Rheum wittrockii	NC_035950	GenBank		NC_035950
Angiosperm	Laurales	Lauraceae	Lindera	Lindera glauca	Lindera glauca	NC_035953	GenBank		NC_035953
Angiosperm	Sapindales	Sapindaceae	Aesculus	Aesculus wangii	Aesculus wangii	NC_035955	GenBank		NC_035955
Angiosperm	Magnoliales	Magnoliaceae	Magnolia	Magnolia laevifolia	Magnolia laevifolia	NC_035956	GenBank		NC_035956
Angiosperm	Cucurbitales	Cucurbitaceae	Gynostemma	Gynostemma cardiospermum	Gynostemma cardiospermum	NC_035959	GenBank		NC_035959
Angiosperm	Fagales	Juglandaceae	Juglans	Juglans cinerea	Juglans cinerea	NC_035960	GenBank		NC_035960
Angiosperm	Fagales	Juglandaceae	Juglans	Juglans hindsii	Juglans hindsii	NC_035965	GenBank		NC_035965
Angiosperm	Fagales	Juglandaceae	Juglans	Juglans major	Juglans major	NC_035966	GenBank		NC_035966
Angiosperm	Asparagales	Asparagaceae	Aphyllanthes	Aphyllanthes monspeliensis	Aphyllanthes monspeliensis	NC_035968	GenBank		NC_035968
Angiosperm	Asparagales	Asparagaceae	Asparagus	Asparagus schoberioides	Asparagus schoberioides	NC_035969	GenBank		NC_035969
Angiosperm	Asparagales	Asparagaceae	Maianthemum	Maianthemum bicolor	Maianthemum bicolor	NC_035970	GenBank		NC_035970
Angiosperm	Asparagales	Amaryllidaceae	Agapanthus	Agapanthus coddii	Agapanthus coddii	NC_035971	GenBank		NC_035971
Angiosperm	Asparagales	Asparagaceae	Anthericum	Anthericum ramosum	Anthericum ramosum	NC_035972	GenBank		NC_035972
Angiosperm	Sapindales	Anacardiaceae	Spondias	Spondias mombin	Spondias mombin	NC_035973	GenBank		NC_035973
Angiosperm	Cucurbitales	Cucurbitaceae	Citrullus	Citrullus rehmii	Citrullus rehmii	NC_035975	GenBank		NC_035975
Angiosperm	Liliales	Liliaceae	Lilium	Lilium amabile	Lilium amabile	NC_035988	GenBank		NC_035988
Angiosperm	Liliales	Liliaceae	Lilium	Lilium callosum	Lilium callosum	NC_035989	GenBank		NC_035989
Angiosperm	Liliales	Liliaceae	Lilium	Lilium philadelphicum	Lilium philadelphicum	NC_035990	GenBank		NC_035990
Angiosperm	Asparagales	Asparagaceae	Polygonatum	Polygonatum stenophyllum	Polygonatum stenophyllum	NC_035995	GenBank		NC_035995
Angiosperm	Asparagales	Asphodelaceae	Xanthorrhoea	Xanthorrhoea preissii	Xanthorrhoea preissii	NC_035996	GenBank		NC_035996
Angiosperm	Asparagales	Asparagaceae	Cordyline	Cordyline indivisa	Cordyline indivisa	NC_035998	GenBank		NC_035998
Angiosperm	Asparagales	Asparagaceae	Hosta	Hosta minor	Hosta minor	NC_035999	GenBank		NC_035999
Angiosperm	Asparagales	Asparagaceae	Milla	Milla biflora	Milla biflora	NC_036000	GenBank		NC_036000
Angiosperm	Laurales	Lauraceae	Cryptocarya	Cryptocarya chinensis	Cryptocarya chinensis	NC_036002	GenBank		NC_036002
Angiosperm	Alismatales	Zosteraceae	Zostera	Zostera marina	Zostera marina	NC_036014	GenBank		NC_036014
Angiosperm	Apiales	Apiaceae	Bupleurum	Bupleurum boissieuanum	Bupleurum boissieuanum	NC_036017	GenBank		NC_036017
Angiosperm	Celastrales	Celastraceae	Euonymus	Euonymus schensianus	Euonymus schensianus	NC_036019	GenBank		NC_036019
Angiosperm	Myrtales	Melastomataceae	Tigridiopalma	Tigridiopalma magnifica	Tigridiopalma magnifica	NC_036021	GenBank		NC_036021
Angiosperm	Poales	Cyperaceae	Hypolytrum	Hypolytrum nemorum	Hypolytrum nemorum	NC_036036	GenBank		NC_036036
Angiosperm	Poales	Cyperaceae	Carex	Carex neurocarpa	Carex neurocarpa	NC_036037	GenBank		NC_036037
Angiosperm	Saxifragales	Saxifragaceae	Bergenia	Bergenia scopulosa	Bergenia scopulosa	NC_036061	GenBank		NC_036061
Angiosperm	Asterales	Campanulaceae	Lobelia	Lobelia galpinii	Lobelia galpinii	NC_036071	GenBank		NC_036071
Angiosperm	Asterales	Campanulaceae	Lobelia	Lobelia hartlaubii	Lobelia hartlaubii	NC_036072	GenBank		NC_036072
Angiosperm	Asterales	Campanulaceae	Lobelia	Lobelia holstii	Lobelia holstii	NC_036073	GenBank		NC_036073
Angiosperm	Asterales	Campanulaceae	Lobelia	Lobelia laxa	Lobelia laxa	NC_036074	GenBank		NC_036074
Angiosperm	Asterales	Campanulaceae	Lobelia	Lobelia linearis	Lobelia linearis	NC_036075	GenBank		NC_036075
Angiosperm	Asterales	Campanulaceae	Lobelia	Lobelia malowensis	Lobelia malowensis	NC_036076	GenBank		NC_036076
Angiosperm	Asterales	Campanulaceae	Lobelia	Lobelia patula	Lobelia patula	NC_036077	GenBank		NC_036077
Angiosperm	Asterales	Campanulaceae	Lobelia	Lobelia puberula	Lobelia puberula	NC_036078	GenBank		NC_036078
Angiosperm	Asterales	Campanulaceae	Lobelia	Lobelia sonderiana	Lobelia sonderiana	NC_036079	GenBank		NC_036079
Angiosperm	Asterales	Campanulaceae	Lobelia	Lobelia spicata	Lobelia spicata	NC_036080	GenBank		NC_036080
Angiosperm	Asterales	Campanulaceae	Lobelia	Lobelia thermalis	Lobelia thermalis	NC_036081	GenBank		NC_036081
Angiosperm	Asterales	Campanulaceae	Monopsis	Monopsis alba	Monopsis alba	NC_036082	GenBank		NC_036082
Angiosperm	Asterales	Campanulaceae	Monopsis	Monopsis flava	Monopsis flava	NC_036083	GenBank		NC_036083
Angiosperm	Asterales	Rousseaceae	Carpodetus	Carpodetus serratus	Carpodetus serratus	NC_036084	GenBank		NC_036084
Angiosperm	Asterales	Campanulaceae	Lobelia	Lobelia physaloides	Lobelia physaloides	NC_036085	GenBank		NC_036085
Angiosperm	Asterales	Campanulaceae	Cyphia	Cyphia volubilis	Cyphia volubilis	NC_036086	GenBank		NC_036086
Angiosperm	Asterales	Campanulaceae	Cyphia	Cyphia belfastica	Cyphia belfastica	NC_036088	GenBank		NC_036088
Angiosperm	Asterales	Campanulaceae	Cyphia	Cyphia crenata	Cyphia crenata	NC_036089	GenBank		NC_036089
Angiosperm	Asterales	Campanulaceae	Cyphia	Cyphia digitata	Cyphia digitata	NC_036090	GenBank		NC_036090
Angiosperm	Asterales	Campanulaceae	Cyphia	Cyphia glandulifera	Cyphia glandulifera	NC_036091	GenBank		NC_036091
Angiosperm	Asterales	Campanulaceae	Cyphia	Cyphia phyteuma	Cyphia phyteuma	NC_036092	GenBank		NC_036092
Angiosperm	Asterales	Campanulaceae	Cyphia	Cyphia schlechteri	Cyphia schlechteri	NC_036093	GenBank		NC_036093
Angiosperm	Asterales	Campanulaceae	Cyphia	Cyphia sylvatica	Cyphia sylvatica	NC_036094	GenBank		NC_036094
Angiosperm	Asterales	Campanulaceae	Grammatotheca	Grammatotheca bergiana	Grammatotheca bergiana	NC_036095	GenBank		NC_036095
Angiosperm	Asterales	Campanulaceae	Lobelia	Lobelia baumannii	Lobelia baumannii	NC_036096	GenBank		NC_036096
Angiosperm	Asterales	Campanulaceae	Lobelia	Lobelia cardinalis	Lobelia cardinalis	NC_036097	GenBank		NC_036097
Angiosperm	Asterales	Campanulaceae	Lobelia	Lobelia erinus	Lobelia erinus	NC_036098	GenBank		NC_036098
Angiosperm	Sapindales	Sapindaceae	Dodonaea	Dodonaea viscosa	Dodonaea viscosa	NC_036099	GenBank		NC_036099
Angiosperm	Lamiales	Gesneriaceae	Primulina	Primulina liboensis	Primulina liboensis	NC_036101	GenBank		NC_036101
Angiosperm	Fabales	Fabaceae	Sophora	Sophora alopecuroides	Sophora alopecuroides	NC_036102	GenBank		NC_036102
Angiosperm	Fabales	Fabaceae	Tibetia	Tibetia forrestii	Tibetia forrestii	NC_036109	GenBank		NC_036109
Angiosperm	Brassicales	Brassicaceae	Bunias	Bunias erucago	Bunias erucago	NC_036110	GenBank		NC_036110
Angiosperm	Poales	Poaceae	Loudetia	Loudetia simplex	Loudetia simplex	NC_036113	GenBank		NC_036113
Angiosperm	Poales	Poaceae	Paspalum	Paspalum paniculatum	Paspalum paniculatum	NC_036114	GenBank		NC_036114
Angiosperm	Poales	Poaceae	Tristachya	Tristachya humbertii	Tristachya humbertii	NC_036115	GenBank		NC_036115
Angiosperm	Poales	Poaceae	Streptostachys	Streptostachys asperifolia	Streptostachys asperifolia	NC_036116	GenBank		NC_036116
Angiosperm	Poales	Poaceae	Sartidia	Sartidia isaloensis	Sartidia isaloensis	NC_036117	GenBank		NC_036117
Angiosperm	Poales	Poaceae	Saccharum	Saccharum hildebrandtii	Saccharum hildebrandtii	NC_036118	GenBank		NC_036118
Angiosperm	Poales	Poaceae	Pseudolasiacis	Pseudolasiacis leptolomoides	Pseudolasiacis leptolomoides	NC_036119	GenBank		NC_036119
Angiosperm	Poales	Poaceae	Panicum	Panicum pygmaeum	Panicum pygmaeum	NC_036120	GenBank		NC_036120
Angiosperm	Poales	Poaceae	Panicum	Panicum lycopodioides	Panicum lycopodioides	NC_036121	GenBank		NC_036121
Angiosperm	Poales	Poaceae	Merxmuellera	Merxmuellera tsaratananensis	Merxmuellera tsaratananensis	NC_036122	GenBank		NC_036122
Angiosperm	Poales	Poaceae	Lasiacis	Lasiacis nigra	Lasiacis nigra	NC_036123	GenBank		NC_036123
Angiosperm	Poales	Poaceae	Hildaea	Hildaea pallens	Hildaea pallens	NC_036124	GenBank		NC_036124
Angiosperm	Poales	Poaceae	Homolepis	Homolepis aturensis	Homolepis aturensis	NC_036125	GenBank		NC_036125
Angiosperm	Poales	Poaceae	Entolasia	Entolasia imbricata	Entolasia imbricata	NC_036126	GenBank		NC_036126
Angiosperm	Poales	Poaceae	Echinochloa	Echinochloa ugandensis	Echinochloa ugandensis	NC_036127	GenBank		NC_036127
Angiosperm	Poales	Poaceae	Echinochloa	Echinochloa stagnina	Echinochloa stagnina	NC_036128	GenBank		NC_036128
Angiosperm	Poales	Poaceae	Axonopus	Axonopus ramosus	Axonopus ramosus	NC_036129	GenBank		NC_036129
Angiosperm	Poales	Poaceae	Aristida	Aristida rufescens	Aristida rufescens	NC_036130	GenBank		NC_036130
Angiosperm	Rosales	Rosaceae	Prunus	Prunus serotina	Prunus serotina	NC_036133	GenBank		NC_036133
Angiosperm	Cucurbitales	Cucurbitaceae	Gynostemma	Gynostemma laxiflorum	Gynostemma laxiflorum	NC_036134	GenBank		NC_036134
Angiosperm	Cucurbitales	Cucurbitaceae	Gynostemma	Gynostemma caulopterum	Gynostemma caulopterum	NC_036135	GenBank		NC_036135
Angiosperm	Cucurbitales	Cucurbitaceae	Gynostemma	Gynostemma pentagynum	Gynostemma pentagynum	NC_036136	GenBank		NC_036136
Angiosperm	Cucurbitales	Cucurbitaceae	Gynostemma	Gynostemma longipes	Gynostemma longipes	NC_036140	GenBank		NC_036140
Angiosperm	Cucurbitales	Cucurbitaceae	Gynostemma	Gynostemma pubescens	Gynostemma pubescens	NC_036142	GenBank		NC_036142
Angiosperm	Fabales	Fabaceae	Lessertia	Lessertia frutescens	Lessertia frutescens	NC_036151	GenBank		NC_036151
Angiosperm	Piperales	Aristolochiaceae	Aristolochia	Aristolochia contorta	Aristolochia contorta	NC_036152	GenBank		NC_036152
Angiosperm	Petrosaviales	Petrosaviaceae	Japonolirion	Japonolirion osense	Japonolirion osense	NC_036154	GenBank		NC_036154
Angiosperm	Asterales	Campanulaceae	Adenophora	Adenophora divaricata	Adenophora divaricata	NC_036221	GenBank		NC_036221
Angiosperm	Asterales	Campanulaceae	Adenophora	Adenophora erecta	Adenophora erecta	NC_036222	GenBank		NC_036222
Angiosperm	Asterales	Campanulaceae	Adenophora	Adenophora stricta	Adenophora stricta	NC_036223	GenBank		NC_036223
Angiosperm	Icacinales	Icacinaceae	Iodes	Iodes cirrhosa	Iodes cirrhosa	NC_036304	GenBank		NC_036304
Angiosperm	Santalales	Loranthaceae	Taxillus	Taxillus chinensis	Taxillus chinensis	NC_036306	GenBank		NC_036306
Angiosperm	Santalales	Loranthaceae	Taxillus	Taxillus sutchuenensis	Taxillus sutchuenensis	NC_036307	GenBank		NC_036307
Angiosperm	Asterales	Campanulaceae	Codonopsis	Codonopsis minima	Codonopsis minima	NC_036311	GenBank		NC_036311
Angiosperm	Poales	Poaceae	Littledalea	Littledalea racemosa	Littledalea racemosa	NC_036350	GenBank		NC_036350
Angiosperm	Asparagales	Orchidaceae	Dendrobium	Dendrobium loddigesii	Dendrobium loddigesii	NC_036355	GenBank		NC_036355
Angiosperm	Malpighiales	Linaceae	Linum	Linum usitatissimum	Linum usitatissimum	NC_036356	GenBank		NC_036356
Angiosperm	Ranunculales	Ranunculaceae	Aconitum	Aconitum sinomontanum var. angustius	Aconitum sinomontanum var. angustius	NC_036357	GenBank		NC_036357
Angiosperm	Ranunculales	Ranunculaceae	Aconitum	Aconitum finetianum	Aconitum finetianum	NC_036358	GenBank		NC_036358
Angiosperm	Ranunculales	Ranunculaceae	Aconitum	Aconitum sinomontanum	Aconitum sinomontanum	NC_036359	GenBank		NC_036359
Angiosperm	Lamiales	Oleaceae	Forsythia	Forsythia suspensa	Forsythia suspensa	NC_036367	GenBank		NC_036367
Angiosperm	Rosales	Rosaceae	Malus	Malus micromalus	Malus micromalus	NC_036368	GenBank		NC_036368
Angiosperm	Fagales	Fagaceae	Quercus	Quercus tarokoensis	Quercus tarokoensis	NC_036370	GenBank		NC_036370
Angiosperm	Asparagales	Orchidaceae	Neofinetia	Neofinetia richardsiana	Neofinetia richardsiana	NC_036373	GenBank		NC_036373
Angiosperm	Rosales	Rosaceae	Prunus	Prunus tomentosa	Prunus tomentosa	NC_036394	GenBank		NC_036394
Angiosperm	Malvales	Malvaceae	Firmiana	Firmiana pulcherrima	Firmiana pulcherrima	NC_036395	GenBank		NC_036395
Angiosperm	Ericales	Lecythidaceae	Bertholletia	Bertholletia excelsa	Bertholletia excelsa	NC_036412	GenBank		NC_036412
Angiosperm	Lamiales	Gesneriaceae	Primulina	Primulina huaijiensis	Primulina huaijiensis	NC_036413	GenBank		NC_036413
Angiosperm	Lamiales	Gesneriaceae	Primulina	Primulina linearifolia	Primulina linearifolia	NC_036414	GenBank		NC_036414
Angiosperm	Proteales	Proteaceae	Macadamia	Macadamia ternifolia	Macadamia ternifolia	NC_036416	GenBank		NC_036416
Angiosperm	Rosales	Rosaceae	Potentilla	Potentilla fruticosa	Potentilla fruticosa	NC_036423	GenBank		NC_036423
Angiosperm	Caryophyllales	Caryophyllaceae	Colobanthus	Colobanthus apetalus	Colobanthus apetalus	NC_036424	GenBank		NC_036424
Angiosperm	Fabales	Fabaceae	Lupinus	Lupinus westianus	Lupinus westianus	NC_036487	GenBank		NC_036487
Angiosperm	Ericales	Symplocaceae	Symplocos	Symplocos ovatilobata	Symplocos ovatilobata	NC_036489	GenBank		NC_036489
Angiosperm	Asterales	Asteraceae	Saussurea	Saussurea polylepis	Saussurea polylepis	NC_036490	GenBank		NC_036490
Angiosperm	Lamiales	Bignoniaceae	Adenocalymma	Adenocalymma allamandiflorum	Adenocalymma allamandiflorum	NC_036494	GenBank		NC_036494
Angiosperm	Lamiales	Bignoniaceae	Adenocalymma	Adenocalymma aurantiacum	Adenocalymma aurantiacum	NC_036495	GenBank		NC_036495
Angiosperm	Lamiales	Bignoniaceae	Adenocalymma	Adenocalymma biternatum	Adenocalymma biternatum	NC_036496	GenBank		NC_036496
Angiosperm	Lamiales	Bignoniaceae	Adenocalymma	Adenocalymma bracteatum	Adenocalymma bracteatum	NC_036497	GenBank		NC_036497
Angiosperm	Lamiales	Bignoniaceae	Adenocalymma	Adenocalymma cristicalyx	Adenocalymma cristicalyx	NC_036498	GenBank		NC_036498
Angiosperm	Lamiales	Bignoniaceae	Adenocalymma	Adenocalymma hatschbachii	Adenocalymma hatschbachii	NC_036499	GenBank		NC_036499
Angiosperm	Lamiales	Bignoniaceae	Adenocalymma	Adenocalymma pedunculatum	Adenocalymma pedunculatum	NC_036500	GenBank		NC_036500
Angiosperm	Lamiales	Bignoniaceae	Adenocalymma	Adenocalymma peregrinum	Adenocalymma peregrinum	NC_036501	GenBank		NC_036501
Angiosperm	Lamiales	Bignoniaceae	Adenocalymma	Adenocalymma subspicatum	Adenocalymma subspicatum	NC_036502	GenBank		NC_036502
Angiosperm	Lamiales	Bignoniaceae	Neojobertia	Neojobertia candolleana	Neojobertia candolleana	NC_036503	GenBank		NC_036503
Angiosperm	Asterales	Asteraceae	Achyrachaena	Achyrachaena mollis	Achyrachaena mollis	NC_036504	GenBank		NC_036504
Angiosperm	Cucurbitales	Cucurbitaceae	Cucurbita	Cucurbita maxima	Cucurbita maxima	NC_036505	GenBank		NC_036505
Angiosperm	Cucurbitales	Cucurbitaceae	Cucurbita	Cucurbita moschata	Cucurbita moschata	NC_036506	GenBank		NC_036506
Angiosperm	Vitales	Vitaceae	Vitis	Vitis cordifolia	Vitis cordifolia	NC_036509	GenBank		NC_036509
Angiosperm	Vitales	Vitaceae	Vitis	Vitis heyneana subsp. ficifolia	Vitis heyneana subsp. ficifolia	NC_036510	GenBank		NC_036510
Angiosperm	Dioscoreales	Burmanniaceae	Burmannia	Burmannia coelestis	Burmannia coelestis	NC_036660_@myco	GenBank		NC_036660
Angiosperm	Dioscoreales	Burmanniaceae	Burmannia	Burmannia cryptopetala	Burmannia cryptopetala	NC_036662_@myco	GenBank		NC_036662
Angiosperm	Dioscoreales	Burmanniaceae	Burmannia	Burmannia championii	Burmannia championii	NC_036663_@myco	GenBank		NC_036663
Angiosperm	Dioscoreales	Burmanniaceae	Burmannia	Burmannia oblonga	Burmannia oblonga	NC_036664_@myco	GenBank		NC_036664
Angiosperm	Dioscoreales	Burmanniaceae	Burmannia	Burmannia nepalensis	Burmannia nepalensis	NC_036670_@myco	GenBank		NC_036670
Angiosperm	Asterales	Asteraceae	Saussurea	Saussurea chabyoungsanica	Saussurea chabyoungsanica	NC_036677	GenBank		NC_036677
Angiosperm	Poales	Poaceae	Cortaderia	Cortaderia selloana	Cortaderia selloana	NC_036681	GenBank		NC_036681
Angiosperm	Poales	Poaceae	Enneapogon	Enneapogon lindleyanus	Enneapogon lindleyanus	NC_036682	GenBank		NC_036682
Angiosperm	Poales	Poaceae	Streptogyna	Streptogyna americana	Streptogyna americana	NC_036683	GenBank		NC_036683
Angiosperm	Poales	Poaceae	Apluda	Apluda mutica	Apluda mutica	NC_036684	GenBank		NC_036684
Angiosperm	Poales	Poaceae	Eustachys	Eustachys glauca	Eustachys glauca	NC_036685	GenBank		NC_036685
Angiosperm	Poales	Poaceae	Gastridium	Gastridium ventricosum	Gastridium ventricosum	NC_036686	GenBank		NC_036686
Angiosperm	Poales	Poaceae	Gynerium	Gynerium sagittatum	Gynerium sagittatum	NC_036687	GenBank		NC_036687
Angiosperm	Poales	Poaceae	Halopyrum	Halopyrum mucronatum	Halopyrum mucronatum	NC_036688	GenBank		NC_036688
Angiosperm	Poales	Poaceae	Holcus	Holcus lanatus	Holcus lanatus	NC_036689	GenBank		NC_036689
Angiosperm	Poales	Poaceae	Homolepis	Homolepis isocalycina	Homolepis isocalycina	NC_036690	GenBank		NC_036690
Angiosperm	Poales	Poaceae	Humbertochloa	Humbertochloa bambusiuscula	Humbertochloa bambusiuscula	NC_036691	GenBank		NC_036691
Angiosperm	Poales	Poaceae	Leptochloa	Leptochloa virgata	Leptochloa virgata	NC_036692	GenBank		NC_036692
Angiosperm	Poales	Poaceae	Lygeum	Lygeum spartum	Lygeum spartum	NC_036693	GenBank		NC_036693
Angiosperm	Poales	Poaceae	Melanocenchris	Melanocenchris abyssinica	Melanocenchris abyssinica	NC_036694	GenBank		NC_036694
Angiosperm	Poales	Poaceae	Nardus	Nardus stricta	Nardus stricta	NC_036695	GenBank		NC_036695
Angiosperm	Poales	Poaceae	Oropetium	Oropetium aristatum	Oropetium aristatum	NC_036697	GenBank		NC_036697
Angiosperm	Poales	Poaceae	Phyllorachis	Phyllorachis sagittata	Phyllorachis sagittata	NC_036698	GenBank		NC_036698
Angiosperm	Poales	Poaceae	Piptatherum	Piptatherum songaricum	Piptatherum songaricum	NC_036699	GenBank		NC_036699
Angiosperm	Poales	Poaceae	Rhipidocladum	Rhipidocladum pittieri	Rhipidocladum pittieri	NC_036700	GenBank		NC_036700
Angiosperm	Poales	Poaceae	Rytidosperma	Rytidosperma semiannulare	Rytidosperma semiannulare	NC_036701	GenBank		NC_036701
Angiosperm	Poales	Poaceae	Sacciolepis	Sacciolepis indica	Sacciolepis indica	NC_036702	GenBank		NC_036702
Angiosperm	Poales	Poaceae	Schismus	Schismus arabicus	Schismus arabicus	NC_036703	GenBank		NC_036703
Angiosperm	Poales	Poaceae	Stenotaphrum	Stenotaphrum secundatum	Stenotaphrum secundatum	NC_036704	GenBank		NC_036704
Angiosperm	Poales	Poaceae	Tribolium	Tribolium hispidum	Tribolium hispidum	NC_036705	GenBank		NC_036705
Angiosperm	Poales	Poaceae	Tricholaena	Tricholaena monachne	Tricholaena monachne	NC_036706	GenBank		NC_036706
Angiosperm	Poales	Poaceae	Trichoneura	Trichoneura grandiglumis	Trichoneura grandiglumis	NC_036707	GenBank		NC_036707
Angiosperm	Poales	Poaceae	Tristachya	Tristachya leucothrix	Tristachya leucothrix	NC_036708	GenBank		NC_036708
Angiosperm	Poales	Poaceae	Vaseyochloa	Vaseyochloa multinervosa	Vaseyochloa multinervosa	NC_036710	GenBank		NC_036710
Angiosperm	Poales	Poaceae	Catapodium	Catapodium rigidum	Catapodium rigidum	NC_036711	GenBank		NC_036711
Angiosperm	Poales	Poaceae	Chaetium	Chaetium bromoides	Chaetium bromoides	NC_036712	GenBank		NC_036712
Angiosperm	Poales	Poaceae	Cynosurus	Cynosurus cristatus	Cynosurus cristatus	NC_036713	GenBank		NC_036713
Angiosperm	Poales	Poaceae	Dactyloctenium	Dactyloctenium aegyptium	Dactyloctenium aegyptium	NC_036714	GenBank		NC_036714
Angiosperm	Poales	Poaceae	Ehrharta	Ehrharta bulbosa	Ehrharta bulbosa	NC_036715	GenBank		NC_036715
Angiosperm	Poales	Poaceae	Eremochloa	Eremochloa ophiuroides	Eremochloa ophiuroides	NC_036716	GenBank		NC_036716
Angiosperm	Solanales	Solanaceae	Przewalskia	Przewalskia tangutica	Przewalskia tangutica	NC_036733	GenBank		NC_036733
Angiosperm	Fabales	Fabaceae	Vachellia	Vachellia flava	Vachellia flava	NC_036734	GenBank		NC_036734
Angiosperm	Fabales	Fabaceae	Vachellia	Vachellia seyal	Vachellia seyal	NC_036735	GenBank		NC_036735
Angiosperm	Fabales	Fabaceae	Senegalia	Senegalia laeta	Senegalia laeta	NC_036736	GenBank		NC_036736
Angiosperm	Fabales	Fabaceae	Guibourtia	Guibourtia leonensis	Guibourtia leonensis	NC_036742	GenBank		NC_036742
Angiosperm	Fabales	Fabaceae	Crudia	Crudia harmsiana	Crudia harmsiana	NC_036743	GenBank		NC_036743
Angiosperm	Fabales	Fabaceae	Daniellia	Daniellia pilosa	Daniellia pilosa	NC_036744	GenBank		NC_036744
Angiosperm	Fagales	Betulaceae	Alnus	Alnus japonica	Alnus japonica	NC_036753	GenBank		NC_036753
Angiosperm	Fagales	Betulaceae	Alnus	Alnus maximowiczii	Alnus maximowiczii	NC_036754	GenBank		NC_036754
Angiosperm	Fagales	Betulaceae	Alnus	Alnus nitida	Alnus nitida	NC_036755	GenBank		NC_036755
Angiosperm	Fagales	Betulaceae	Alnus	Alnus orientalis	Alnus orientalis	NC_036756	GenBank		NC_036756
Angiosperm	Fagales	Betulaceae	Alnus	Alnus subcordata	Alnus subcordata	NC_036758	GenBank		NC_036758
Angiosperm	Fabales	Fabaceae	Adenolobus	Adenolobus garipensis	Adenolobus garipensis	NC_036761	GenBank		NC_036761
Angiosperm	Fabales	Fabaceae	Cercis	Cercis glabra	Cercis glabra	NC_036762	GenBank		NC_036762
Angiosperm	Vitales	Vitaceae	Vitis	Vitis rupestris	Vitis rupestris	NC_036764	GenBank		NC_036764
Angiosperm	Cucurbitales	Cucurbitaceae	Momordica	Momordica charantia	Momordica charantia	NC_036807	GenBank		NC_036807
Angiosperm	Cucurbitales	Cucurbitaceae	Lagenaria	Lagenaria siceraria	Lagenaria siceraria	NC_036808	GenBank		NC_036808
Angiosperm	Asparagales	Orchidaceae	Vanilla	Vanilla pompona	Vanilla pompona	NC_036809	GenBank		NC_036809
Angiosperm	Asterales	Asteraceae	Ambrosia	Ambrosia trifida	Ambrosia trifida	NC_036810	GenBank		NC_036810
Angiosperm	Caryophyllales	Caryophyllaceae	Gymnocarpos	Gymnocarpos przewalskii	Gymnocarpos przewalskii	NC_036812	GenBank		NC_036812
Angiosperm	Poales	Poaceae	Oldeania	Oldeania alpina	Oldeania alpina	NC_036813	GenBank		NC_036813
Angiosperm	Poales	Poaceae	Chimonobambusa	Chimonobambusa tumidissinoda	Chimonobambusa tumidissinoda	NC_036814	GenBank		NC_036814
Angiosperm	Poales	Poaceae	Bergbambos	Bergbambos tessellata	Bergbambos tessellata	NC_036816	GenBank		NC_036816
Angiosperm	Poales	Poaceae	Oldeania	Oldeania ibityensis	Oldeania ibityensis	NC_036818	GenBank		NC_036818
Angiosperm	Poales	Poaceae	Indocalamus	Indocalamus sinicus	Indocalamus sinicus	NC_036819	GenBank		NC_036819
Angiosperm	Poales	Poaceae	Indosasa	Indosasa shibataeaoides	Indosasa shibataeaoides	NC_036820	GenBank		NC_036820
Angiosperm	Poales	Poaceae	Oldeania	Oldeania itremoensis	Oldeania itremoensis	NC_036821	GenBank		NC_036821
Angiosperm	Poales	Poaceae	Kuruna	Kuruna debilis	Kuruna debilis	NC_036822	GenBank		NC_036822
Angiosperm	Poales	Poaceae	Oldeania	Oldeania cf. madagascariensis	Oldeania cf. madagascariensis	NC_036823	GenBank		NC_036823
Angiosperm	Poales	Poaceae	Pseudosasa	Pseudosasa cantorii	Pseudosasa cantorii	NC_036824	GenBank		NC_036824
Angiosperm	Poales	Poaceae	Sasa	Sasa longiligulata	Sasa longiligulata	NC_036825	GenBank		NC_036825
Angiosperm	Poales	Poaceae	Shibataea	Shibataea chiangshanensis	Shibataea chiangshanensis	NC_036826	GenBank		NC_036826
Angiosperm	Poales	Poaceae	Zoysia	Zoysia japonica	Zoysia japonica	NC_036827	GenBank		NC_036827
Angiosperm	Malvales	Malvaceae	Durio	Durio zibethinus	Durio zibethinus	NC_036829	GenBank		NC_036829
Angiosperm	Asterales	Asteraceae	Dendrosenecio	Dendrosenecio keniodendron	Dendrosenecio keniodendron	NC_036831	GenBank		NC_036831
Angiosperm	Asterales	Asteraceae	Dendrosenecio	Dendrosenecio keniensis	Dendrosenecio keniensis	NC_036832	GenBank		NC_036832
Angiosperm	Asterales	Asteraceae	Dendrosenecio	Dendrosenecio battiscombei	Dendrosenecio battiscombei	NC_036833	GenBank		NC_036833
Angiosperm	Saxifragales	Paeoniaceae	Paeonia	Paeonia ostii	Paeonia ostii	NC_036834	GenBank		NC_036834
Angiosperm	Dipsacales	Caprifoliaceae	Patrinia	Patrinia saniculifolia	Patrinia saniculifolia	NC_036835	GenBank		NC_036835
Angiosperm	Fagales	Fagaceae	Fagus	Fagus engleriana	Fagus engleriana	NC_036929	GenBank		NC_036929
Angiosperm	Fagales	Fagaceae	Quercus	Quercus glauca	Quercus glauca	NC_036930	GenBank		NC_036930
Angiosperm	Rosales	Elaeagnaceae	Elaeagnus	Elaeagnus mollis	Elaeagnus mollis	NC_036932	GenBank		NC_036932
Angiosperm	Poales	Poaceae	Porteresia	Porteresia coarctata	Porteresia coarctata	NC_036934	GenBank		NC_036934
Angiosperm	Zingiberales	Zingiberaceae	Amomum	Amomum verum	Amomum verum	NC_036935	GenBank		NC_036935
Angiosperm	Fagales	Fagaceae	Quercus	Quercus tungmaiensis	Quercus tungmaiensis	NC_036936	GenBank		NC_036936
Angiosperm	Malvales	Thymelaeaceae	Aquilaria	Aquilaria yunnanensis	Aquilaria yunnanensis	NC_036940	GenBank		NC_036940
Angiosperm	Fagales	Fagaceae	Quercus	Quercus sichourensis	Quercus sichourensis	NC_036941	GenBank		NC_036941
Angiosperm	Lamiales	Scrophulariaceae	Scrophularia	Scrophularia dentata	Scrophularia dentata	NC_036942	GenBank		NC_036942
Angiosperm	Lamiales	Scrophulariaceae	Scrophularia	Scrophularia henryi	Scrophularia henryi	NC_036943	GenBank		NC_036943
Angiosperm	Asparagales	Orchidaceae	Paphiopedilum	Paphiopedilum dianthum	Paphiopedilum dianthum	NC_036958	GenBank		NC_036958
Angiosperm	Fabales	Fabaceae	Dalbergia	Dalbergia hainanensis	Dalbergia hainanensis	NC_036961	GenBank		NC_036961
Angiosperm	Brassicales	Brassicaceae	Cardamine	Cardamine amara	Cardamine amara	NC_036962	GenBank		NC_036962
Angiosperm	Brassicales	Brassicaceae	Cardamine	Cardamine oligosperma	Cardamine oligosperma	NC_036963	GenBank		NC_036963
Angiosperm	Brassicales	Brassicaceae	Cardamine	Cardamine parviflora	Cardamine parviflora	NC_036964	GenBank		NC_036964
Angiosperm	Asterales	Asteraceae	Cirsium	Cirsium arvense	Cirsium arvense	NC_036965	GenBank		NC_036965
Angiosperm	Asterales	Asteraceae	Cirsium	Cirsium eriophorum	Cirsium eriophorum	NC_036966	GenBank		NC_036966
Angiosperm	Asterales	Asteraceae	Cirsium	Cirsium vulgare	Cirsium vulgare	NC_036967	GenBank		NC_036967
Angiosperm	Lamiales	Lamiaceae	Galeopsis	Galeopsis tetrahit	Galeopsis tetrahit	NC_036968	GenBank		NC_036968
Angiosperm	Gentianales	Rubiaceae	Galium	Galium aparine	Galium aparine	NC_036969	GenBank		NC_036969
Angiosperm	Gentianales	Rubiaceae	Galium	Galium mollugo	Galium mollugo	NC_036970	GenBank		NC_036970
Angiosperm	Lamiales	Lamiaceae	Lamium	Lamium album	Lamium album	NC_036971	GenBank		NC_036971
Angiosperm	Lamiales	Lamiaceae	Lamium	Lamium galeobdolon	Lamium galeobdolon	NC_036972	GenBank		NC_036972
Angiosperm	Poales	Poaceae	Poa	Poa annua	Poa annua	NC_036973	GenBank		NC_036973
Angiosperm	Poales	Poaceae	Poa	Poa nemoralis	Poa nemoralis	NC_036974	GenBank		NC_036974
Angiosperm	Poales	Poaceae	Poa	Poa trivialis	Poa trivialis	NC_036975	GenBank		NC_036975
Angiosperm	Ranunculales	Ranunculaceae	Ranunculus	Ranunculus repens	Ranunculus repens	NC_036976	GenBank		NC_036976
Angiosperm	Ranunculales	Ranunculaceae	Ranunculus	Ranunculus reptans	Ranunculus reptans	NC_036977	GenBank		NC_036977
Angiosperm	Sapindales	Burseraceae	Commiphora	Commiphora wightii	Commiphora wightii	NC_036978	GenBank		NC_036978
Angiosperm	Lamiales	Oleaceae	Chionanthus	Chionanthus parkinsonii	Chionanthus parkinsonii	NC_036979	GenBank		NC_036979
Angiosperm	Lamiales	Oleaceae	Chionanthus	Chionanthus rupicolus	Chionanthus rupicolus	NC_036980	GenBank		NC_036980
Angiosperm	Lamiales	Oleaceae	Forestiera	Forestiera isabeliae	Forestiera isabeliae	NC_036981	GenBank		NC_036981
Angiosperm	Lamiales	Oleaceae	Nestegis	Nestegis apetala	Nestegis apetala	NC_036983	GenBank		NC_036983
Angiosperm	Lamiales	Oleaceae	Olea	Olea exasperata	Olea exasperata	NC_036985	GenBank		NC_036985
Angiosperm	Lamiales	Oleaceae	Schrebera	Schrebera arborea	Schrebera arborea	NC_036986	GenBank		NC_036986
Angiosperm	Lamiales	Oleaceae	Syringa	Syringa vulgaris	Syringa vulgaris	NC_036987	GenBank		NC_036987
Angiosperm	Rosales	Urticaceae	Boehmeria	Boehmeria spicata	Boehmeria spicata	NC_036989	GenBank		NC_036989
Angiosperm	Rosales	Urticaceae	Boehmeria	Boehmeria umbrosa	Boehmeria umbrosa	NC_036990	GenBank		NC_036990
Angiosperm	Zingiberales	Zingiberaceae	Wurfbainia	Wurfbainia compacta	Wurfbainia compacta	NC_036992	GenBank		NC_036992
Angiosperm	Magnoliales	Magnoliaceae	Magnolia	Magnolia aromatica	Magnolia aromatica	NC_037000	GenBank		NC_037000
Angiosperm	Magnoliales	Magnoliaceae	Magnolia	Magnolia conifera	Magnolia conifera	NC_037001	GenBank		NC_037001
Angiosperm	Magnoliales	Magnoliaceae	Magnolia	Magnolia duclouxii	Magnolia duclouxii	NC_037002	GenBank		NC_037002
Angiosperm	Magnoliales	Magnoliaceae	Magnolia	Magnolia glaucifolia	Magnolia glaucifolia	NC_037003	GenBank		NC_037003
Angiosperm	Magnoliales	Magnoliaceae	Magnolia	Magnolia dandyi	Magnolia dandyi	NC_037004	GenBank		NC_037004
Angiosperm	Rosales	Rosaceae	Sorbus	Sorbus ulleungensis	Sorbus ulleungensis	NC_037022	GenBank		NC_037022
Angiosperm	Poales	Poaceae	Stipa	Stipa arabica	Stipa arabica	NC_037024	GenBank		NC_037024
Angiosperm	Poales	Poaceae	Stipa	Stipa hohenackeriana	Stipa hohenackeriana	NC_037028	GenBank		NC_037028
Angiosperm	Poales	Poaceae	Stipa	Stipa magnifica	Stipa magnifica	NC_037031	GenBank		NC_037031
Angiosperm	Poales	Poaceae	Stipa	Stipa narynica	Stipa narynica	NC_037032	GenBank		NC_037032
Angiosperm	Poales	Poaceae	Stipa	Stipa orientalis	Stipa orientalis	NC_037033	GenBank		NC_037033
Angiosperm	Poales	Poaceae	Stipa	Stipa ovczinnikovii	Stipa ovczinnikovii	NC_037034	GenBank		NC_037034
Angiosperm	Poales	Poaceae	Stipa	Stipa alaica	Stipa alaica	NC_037035	GenBank		NC_037035
Angiosperm	Poales	Poaceae	Stipa	Stipa zalesskii	Stipa zalesskii	NC_037037	GenBank		NC_037037
Angiosperm	Liliales	Liliaceae	Fritillaria	Fritillaria eduardii	Fritillaria eduardii	NC_037038	GenBank		NC_037038
Angiosperm	Liliales	Liliaceae	Fritillaria	Fritillaria persica	Fritillaria persica	NC_037039	GenBank		NC_037039
Angiosperm	Liliales	Liliaceae	Fritillaria	Fritillaria meleagroides	Fritillaria meleagroides	NC_037040	GenBank		NC_037040
Angiosperm	Lamiales	Lentibulariaceae	Genlisea	Genlisea aurea	Genlisea aurea	NC_037078	GenBank		NC_037078
Angiosperm	Lamiales	Lentibulariaceae	Genlisea	Genlisea filiformis	Genlisea filiformis	NC_037079	GenBank		NC_037079
Angiosperm	Lamiales	Lentibulariaceae	Genlisea	Genlisea pygmaea	Genlisea pygmaea	NC_037080	GenBank		NC_037080
Angiosperm	Lamiales	Lentibulariaceae	Genlisea	Genlisea repens	Genlisea repens	NC_037081	GenBank		NC_037081
Angiosperm	Lamiales	Lentibulariaceae	Genlisea	Genlisea tuberosa	Genlisea tuberosa	NC_037082	GenBank		NC_037082
Angiosperm	Lamiales	Lentibulariaceae	Genlisea	Genlisea violacea	Genlisea violacea	NC_037083	GenBank		NC_037083
Angiosperm	Arecales	Arecaceae	Acrocomia	Acrocomia aculeata	Acrocomia aculeata	NC_037084	GenBank		NC_037084
Angiosperm	Poales	Poaceae	Tripsacum	Tripsacum dactyloides	Tripsacum dactyloides	NC_037087	GenBank		NC_037087
Angiosperm	Austrobaileyales	Schisandraceae	Schisandra	Schisandra sphenanthera	Schisandra sphenanthera	NC_037145	GenBank		NC_037145
Angiosperm	Rosales	Rhamnaceae	Ziziphus	Ziziphus spina-christi	Ziziphus spina-christi	NC_037152	GenBank		NC_037152
Angiosperm	Poales	Poaceae	Triodia	Triodia stipoides	Triodia stipoides	NC_037157	GenBank		NC_037157
Angiosperm	Poales	Poaceae	Oxychloris	Oxychloris scariosa	Oxychloris scariosa	NC_037158	GenBank		NC_037158
Angiosperm	Poales	Poaceae	Prosphytochloa	Prosphytochloa prehensilis	Prosphytochloa prehensilis	NC_037159	GenBank		NC_037159
Angiosperm	Poales	Poaceae	Triodia	Triodia wiseana	Triodia wiseana	NC_037161	GenBank		NC_037161
Angiosperm	Poales	Poaceae	Agrostis	Agrostis gigantea	Agrostis gigantea	NC_037162	GenBank		NC_037162
Angiosperm	Poales	Poaceae	Alopecurus	Alopecurus arundinaceus	Alopecurus arundinaceus	NC_037163	GenBank		NC_037163
Angiosperm	Poales	Poaceae	Aristida	Aristida ternipes	Aristida ternipes	NC_037164	GenBank		NC_037164
Angiosperm	Poales	Poaceae	Connorochloa	Connorochloa tenuis	Connorochloa tenuis	NC_037165	GenBank		NC_037165
Angiosperm	Poales	Poaceae	Rytidosperma	Rytidosperma pallidum	Rytidosperma pallidum	NC_037166	GenBank		NC_037166
Angiosperm	Poales	Poaceae	Drepanostachyum	Drepanostachyum falcatum	Drepanostachyum falcatum	NC_037167	GenBank		NC_037167
Angiosperm	Poales	Poaceae	Lamarckia	Lamarckia aurea	Lamarckia aurea	NC_037168	GenBank		NC_037168
Angiosperm	Poales	Poaceae	Leptochloa	Leptochloa pluriflora	Leptochloa pluriflora	NC_037169	GenBank		NC_037169
Angiosperm	Poales	Poaceae	Zingeria	Zingeria biebersteiniana	Zingeria biebersteiniana	NC_037170	GenBank		NC_037170
Angiosperm	Sapindales	Sapindaceae	Koelreuteria	Koelreuteria paniculata	Koelreuteria paniculata	NC_037176	GenBank		NC_037176
Angiosperm	Cucurbitales	Cucurbitaceae	Gynostemma	Gynostemma compressum	Gynostemma compressum	NC_037179	GenBank		NC_037179
Angiosperm	Lamiales	Gesneriaceae	Streptocarpus	Streptocarpus teitensis	Streptocarpus teitensis	NC_037184	GenBank		NC_037184
Angiosperm	Piperales	Aristolochiaceae	Asarum	Asarum sieboldii	Asarum sieboldii	NC_037190	GenBank		NC_037190
Angiosperm	Malpighiales	Malpighiaceae	Byrsonima	Byrsonima coccolobifolia	Byrsonima coccolobifolia	NC_037191	GenBank		NC_037191
Angiosperm	Malpighiales	Malpighiaceae	Byrsonima	Byrsonima crassifolia	Byrsonima crassifolia	NC_037192	GenBank		NC_037192
Angiosperm	Asparagales	Amaryllidaceae	Allium	Allium obliquum	Allium obliquum	NC_037199	GenBank		NC_037199
Angiosperm	Liliales	Liliaceae	Fritillaria	Fritillaria yuminensis	Fritillaria yuminensis	NC_037209	GenBank		NC_037209
Angiosperm	Sapindales	Sapindaceae	Acer	Acer truncatum	Acer truncatum	NC_037211	GenBank		NC_037211
Angiosperm	Asparagales	Orchidaceae	Eulophia	Eulophia zollingeri	Eulophia zollingeri	NC_037212_@myco	GenBank		NC_037212
Angiosperm	Liliales	Liliaceae	Fritillaria	Fritillaria tortifolia	Fritillaria tortifolia	NC_037214	GenBank		NC_037214
Angiosperm	Liliales	Liliaceae	Fritillaria	Fritillaria walujewii	Fritillaria walujewii	NC_037215	GenBank		NC_037215
Angiosperm	Liliales	Liliaceae	Fritillaria	Fritillaria pallidiflora	Fritillaria pallidiflora	NC_037216	GenBank		NC_037216
Angiosperm	Liliales	Liliaceae	Fritillaria	Fritillaria verticillata	Fritillaria verticillata	NC_037217	GenBank		NC_037217
Angiosperm	Lamiales	Bignoniaceae	Anemopaegma	Anemopaegma album	Anemopaegma album	NC_037227	GenBank		NC_037227
Angiosperm	Lamiales	Bignoniaceae	Anemopaegma	Anemopaegma chamberlaynii	Anemopaegma chamberlaynii	NC_037229	GenBank		NC_037229
Angiosperm	Lamiales	Bignoniaceae	Anemopaegma	Anemopaegma foetidum	Anemopaegma foetidum	NC_037230	GenBank		NC_037230
Angiosperm	Lamiales	Bignoniaceae	Anemopaegma	Anemopaegma oligoneuron	Anemopaegma oligoneuron	NC_037232	GenBank		NC_037232
Angiosperm	Asparagales	Amaryllidaceae	Allium	Allium victorialis	Allium victorialis	NC_037240	GenBank		NC_037240
Angiosperm	Malvales	Malvaceae	Firmiana	Firmiana major	Firmiana major	NC_037242	GenBank		NC_037242
Angiosperm	Lamiales	Lamiaceae	Mentha	Mentha spicata	Mentha spicata	NC_037247	GenBank		NC_037247
Angiosperm	Sapindales	Meliaceae	Entandrophragma	Entandrophragma cylindricum	Entandrophragma cylindricum	NC_037250	GenBank		NC_037250
Angiosperm	Sapindales	Meliaceae	Cedrela	Cedrela odorata	Cedrela odorata	NC_037251	GenBank		NC_037251
Angiosperm	Sapindales	Meliaceae	Khaya	Khaya senegalensis	Khaya senegalensis	NC_037362	GenBank		NC_037362
Angiosperm	Asterales	Asteraceae	Tanacetum	Tanacetum vulgare	Tanacetum vulgare	NC_037388	GenBank		NC_037388
Angiosperm	Fagales	Fagaceae	Castanopsis	Castanopsis hainanensis	Castanopsis hainanensis	NC_037389	GenBank		NC_037389
Angiosperm	Rosales	Rosaceae	Geum	Geum rupestre	Geum rupestre	NC_037392	GenBank		NC_037392
Angiosperm	Ericales	Balsaminaceae	Impatiens	Impatiens piufanensis	Impatiens piufanensis	NC_037401	GenBank		NC_037401
Angiosperm	Asparagales	Orchidaceae	Gastrodia	Gastrodia elata	Gastrodia elata	NC_037409_@myco	GenBank		NC_037409
Angiosperm	Malpighiales	Salicaceae	Flacourtia	Flacourtia indica	Flacourtia indica	NC_037410	GenBank		NC_037410
Angiosperm	Malpighiales	Salicaceae	Poliothyrsis	Poliothyrsis sinensis	Poliothyrsis sinensis	NC_037412	GenBank		NC_037412
Angiosperm	Malpighiales	Salicaceae	Populus	Populus angustifolia	Populus angustifolia	NC_037413	GenBank		NC_037413
Angiosperm	Malpighiales	Salicaceae	Populus	Populus koreana	Populus koreana	NC_037414	GenBank		NC_037414
Angiosperm	Malpighiales	Salicaceae	Populus	Populus laurifolia	Populus laurifolia	NC_037415	GenBank		NC_037415
Angiosperm	Malpighiales	Salicaceae	Populus	Populus pruinosa	Populus pruinosa	NC_037417	GenBank		NC_037417
Angiosperm	Malpighiales	Salicaceae	Salix	Salix chaenomeloides	Salix chaenomeloides	NC_037422	GenBank		NC_037422
Angiosperm	Malpighiales	Salicaceae	Salix	Salix hypoleuca	Salix hypoleuca	NC_037423	GenBank		NC_037423
Angiosperm	Malpighiales	Salicaceae	Salix	Salix magnifica	Salix magnifica	NC_037424	GenBank		NC_037424
Angiosperm	Malpighiales	Salicaceae	Salix	Salix minjiangensis	Salix minjiangensis	NC_037425	GenBank		NC_037425
Angiosperm	Malpighiales	Salicaceae	Salix	Salix paraplesia	Salix paraplesia	NC_037426	GenBank		NC_037426
Angiosperm	Malpighiales	Salicaceae	Salix	Salix rehderiana	Salix rehderiana	NC_037427	GenBank		NC_037427
Angiosperm	Malpighiales	Salicaceae	Salix	Salix rorida	Salix rorida	NC_037428	GenBank		NC_037428
Angiosperm	Malpighiales	Salicaceae	Salix	Salix taoensis	Salix taoensis	NC_037429	GenBank		NC_037429
Angiosperm	Asparagales	Amaryllidaceae	Allium	Allium prattii	Allium prattii	NC_037432	GenBank		NC_037432
Angiosperm	Lamiales	Orobanchaceae	Pedicularis	Pedicularis hallaisanensis	Pedicularis hallaisanensis	NC_037433_@para	GenBank		NC_037433
Angiosperm	Asparagales	Orchidaceae	Calanthe	Calanthe davidii	Calanthe davidii	NC_037438	GenBank		NC_037438
Angiosperm	Asparagales	Orchidaceae	Platanthera	Platanthera japonica	Platanthera japonica	NC_037440	GenBank		NC_037440
Angiosperm	Sapindales	Sapindaceae	Eurycorymbus	Eurycorymbus cavaleriei	Eurycorymbus cavaleriei	NC_037443	GenBank		NC_037443
Angiosperm	Lamiales	Oleaceae	Fraxinus	Fraxinus excelsior	Fraxinus excelsior	NC_037446	GenBank		NC_037446
Angiosperm	Sapindales	Sapindaceae	Dimocarpus	Dimocarpus longan	Dimocarpus longan	NC_037447	GenBank		NC_037447
Angiosperm	Sapindales	Sapindaceae	Xanthoceras	Xanthoceras sorbifolium	Xanthoceras sorbifolium	NC_037448	GenBank		NC_037448
Angiosperm	Lamiales	Bignoniaceae	Adenocalymma	Adenocalymma comosum	Adenocalymma comosum	NC_037455	GenBank		NC_037455
Angiosperm	Lamiales	Bignoniaceae	Adenocalymma	Adenocalymma divaricatum	Adenocalymma divaricatum	NC_037456	GenBank		NC_037456
Angiosperm	Lamiales	Bignoniaceae	Adenocalymma	Adenocalymma marginatum	Adenocalymma marginatum	NC_037457	GenBank		NC_037457
Angiosperm	Lamiales	Bignoniaceae	Adenocalymma	Adenocalymma nodosum	Adenocalymma nodosum	NC_037458	GenBank		NC_037458
Angiosperm	Lamiales	Bignoniaceae	Adenocalymma	Adenocalymma trifoliatum	Adenocalymma trifoliatum	NC_037459	GenBank		NC_037459
Angiosperm	Lamiales	Bignoniaceae	Dolichandra	Dolichandra cynanchoides	Dolichandra cynanchoides	NC_037460	GenBank		NC_037460
Angiosperm	Lamiales	Bignoniaceae	Pleonotoma	Pleonotoma albiflora	Pleonotoma albiflora	NC_037461	GenBank		NC_037461
Angiosperm	Lamiales	Bignoniaceae	Tecoma	Tecoma capensis	Tecoma capensis	NC_037462	GenBank		NC_037462
Angiosperm	Sapindales	Anacardiaceae	Pistacia	Pistacia weinmanniifolia	Pistacia weinmanniifolia	NC_037471	GenBank		NC_037471
Angiosperm	Ericales	Theaceae	Camellia	Camellia chekiangoleosa	Camellia chekiangoleosa	NC_037472	GenBank		NC_037472
Angiosperm	Fagales	Betulaceae	Betula	Betula papyrifera var. cordifolia	Betula papyrifera var. cordifolia	NC_037473	GenBank		NC_037473
Angiosperm	Brassicales	Brassicaceae	Arabis	Arabis flagellosa	Arabis flagellosa	NC_037475	GenBank		NC_037475
Angiosperm	Rosales	Rhamnaceae	Berchemiella	Berchemiella berchemiifolia	Berchemiella berchemiifolia	NC_037477	GenBank		NC_037477
Angiosperm	Sapindales	Rutaceae	Zanthoxylum	Zanthoxylum simulans	Zanthoxylum simulans	NC_037482	GenBank		NC_037482
Angiosperm	Asterales	Asteraceae	Atractylodes	Atractylodes lancea	Atractylodes lancea	NC_037483	GenBank		NC_037483
Angiosperm	Lamiales	Acanthaceae	Strobilanthes	Strobilanthes cusia	Strobilanthes cusia	NC_037485	GenBank		NC_037485
Angiosperm	Laurales	Lauraceae	Alseodaphne	Alseodaphne gracilis	Alseodaphne gracilis	NC_037489	GenBank		NC_037489
Angiosperm	Laurales	Lauraceae	Alseodaphne	Alseodaphne huanglianshanensis	Alseodaphne huanglianshanensis	NC_037490	GenBank		NC_037490
Angiosperm	Laurales	Lauraceae	Alseodaphne	Alseodaphne semecarpifolia	Alseodaphne semecarpifolia	NC_037491	GenBank		NC_037491
Angiosperm	Rosales	Rosaceae	Rosa	Rosa praelucens	Rosa praelucens	NC_037492	GenBank		NC_037492
Angiosperm	Saxifragales	Saxifragaceae	Mukdenia	Mukdenia rossii	Mukdenia rossii	NC_037495	GenBank		NC_037495
Angiosperm	Poales	Poaceae	Littledalea	Littledalea przevalskyi	Littledalea przevalskyi	NC_037497	GenBank		NC_037497
Angiosperm	Piperales	Aristolochiaceae	Asarum	Asarum minus	Asarum minus	NC_037503	GenBank		NC_037503
Angiosperm	Lamiales	Mazaceae	Lancea	Lancea hirsuta	Lancea hirsuta	NC_037506	GenBank		NC_037506
Angiosperm	Liliales	Liliaceae	Lilium	Lilium bulbiferum	Lilium bulbiferum	NC_037517	GenBank		NC_037517
Angiosperm	Celastrales	Celastraceae	Euonymus	Euonymus hamiltonianus	Euonymus hamiltonianus	NC_037518	GenBank		NC_037518
Angiosperm	Poales	Poaceae	Littledalea	Littledalea alaica	Littledalea alaica	NC_037519	GenBank		NC_037519
Angiosperm	Asterales	Asteraceae	Eschenbachia	Eschenbachia blinii	Eschenbachia blinii	NC_037605	GenBank		NC_037605
Angiosperm	Malpighiales	Passifloraceae	Passiflora	Passiflora cincinnata	Passiflora cincinnata	NC_037690	GenBank		NC_037690
Angiosperm	Saxifragales	Hamamelidaceae	Loropetalum	Loropetalum subcordatum	Loropetalum subcordatum	NC_037694	GenBank		NC_037694
Angiosperm	Sapindales	Simaroubaceae	Ailanthus	Ailanthus altissima	Ailanthus altissima	NC_037696	GenBank		NC_037696
Angiosperm	Liliales	Liliaceae	Lilium	Lilium washingtonianum	Lilium washingtonianum	NC_037699	GenBank		NC_037699
Angiosperm	Asparagales	Orchidaceae	Dendrobium	Dendrobium bellatulum	Dendrobium bellatulum	NC_037700	GenBank		NC_037700
Angiosperm	Caryophyllales	Polygonaceae	Fagopyrum	Fagopyrum luojishanense	Fagopyrum luojishanense	NC_037706	GenBank		NC_037706
Angiosperm	Apiales	Apiaceae	Cicuta	Cicuta virosa	Cicuta virosa	NC_037711	GenBank		NC_037711
Angiosperm	Fabales	Fabaceae	Cyamopsis	Cyamopsis tetragonoloba	Cyamopsis tetragonoloba	NC_037714	GenBank		NC_037714
Angiosperm	Dioscoreales	Dioscoreaceae	Dioscorea	Dioscorea collettii	Dioscorea collettii	NC_037717	GenBank		NC_037717
Angiosperm	Nymphaeales	Nymphaeaceae	Hydrostemma	Hydrostemma kunstleri	Hydrostemma kunstleri	NC_037718	GenBank		NC_037718
Angiosperm	Nymphaeales	Nymphaeaceae	Euryale	Euryale ferox	Euryale ferox	NC_037719	GenBank		NC_037719
Angiosperm	Ranunculales	Ranunculaceae	Coptis	Coptis quinquesecta	Coptis quinquesecta	NC_037759	GenBank		NC_037759
Angiosperm	Brassicales	Brassicaceae	Draba	Draba oreades	Draba oreades	NC_037760	GenBank		NC_037760
Angiosperm	Fabales	Fabaceae	Barklya	Barklya syringifolia	Barklya syringifolia	NC_037761	GenBank		NC_037761
Angiosperm	Fabales	Fabaceae	Bauhinia	Bauhinia acuminata	Bauhinia acuminata	NC_037762	GenBank		NC_037762
Angiosperm	Fabales	Fabaceae	Griffonia	Griffonia simplicifolia	Griffonia simplicifolia	NC_037763	GenBank		NC_037763
Angiosperm	Fabales	Fabaceae	Bauhinia	Bauhinia binata	Bauhinia binata	NC_037764	GenBank		NC_037764
Angiosperm	Fabales	Fabaceae	Bauhinia	Bauhinia thonningii	Bauhinia thonningii	NC_037765	GenBank		NC_037765
Angiosperm	Fabales	Fabaceae	Schnella	Schnella trichosepala	Schnella trichosepala	NC_037766	GenBank		NC_037766
Angiosperm	Fabales	Fabaceae	Tylosema	Tylosema fassoglensis	Tylosema fassoglensis	NC_037767	GenBank		NC_037767
Angiosperm	Fabales	Fabaceae	Lysiphyllum	Lysiphyllum hookeri	Lysiphyllum hookeri	NC_037768	GenBank		NC_037768
Angiosperm	Saxifragales	Paeoniaceae	Paeonia	Paeonia rockii	Paeonia rockii	NC_037772	GenBank		NC_037772
Angiosperm	Malvales	Malvaceae	Heritiera	Heritiera angustata	Heritiera angustata	NC_037784	GenBank		NC_037784
Angiosperm	Fabales	Fabaceae	Pisum	Pisum abyssinicum	Pisum abyssinicum	NC_037830	GenBank		NC_037830
Angiosperm	Ranunculales	Papaveraceae	Papaver	Papaver orientale	Papaver orientale	NC_037832	GenBank		NC_037832
Angiosperm	Brassicales	Brassicaceae	Sisymbrium	Sisymbrium irio	Sisymbrium irio	NC_037838	GenBank		NC_037838
Angiosperm	Rosales	Ulmaceae	Ulmus	Ulmus gaussenii	Ulmus gaussenii	NC_037840	GenBank		NC_037840
Angiosperm	Nymphaeales	Nymphaeaceae	Nuphar	Nuphar longifolia	Nuphar longifolia	NC_037843	GenBank		NC_037843
Angiosperm	Apiales	Apiaceae	Prangos	Prangos trifida	Prangos trifida	NC_037852	GenBank		NC_037852
Angiosperm	Saxifragales	Paeoniaceae	Paeonia	Paeonia suffruticosa	Paeonia suffruticosa	NC_037879	GenBank		NC_037879
Angiosperm	Saxifragales	Paeoniaceae	Paeonia	Paeonia brownii	Paeonia brownii	NC_037880	GenBank		NC_037880
Angiosperm	Saxifragales	Daphniphyllaceae	Daphniphyllum	Daphniphyllum pentandrum	Daphniphyllum pentandrum	NC_037883	GenBank		NC_037883
Angiosperm	Saxifragales	Iteaceae	Itea	Itea chinensis	Itea chinensis	NC_037884	GenBank		NC_037884
Angiosperm	Saxifragales	Haloragaceae	Myriophyllum	Myriophyllum spicatum	Myriophyllum spicatum	NC_037885	GenBank		NC_037885
Angiosperm	Ranunculales	Berberidaceae	Dysosma	Dysosma delavayi	Dysosma delavayi	NC_037899	GenBank		NC_037899
Angiosperm	Ranunculales	Berberidaceae	Dysosma	Dysosma majoensis	Dysosma majoensis	NC_037900	GenBank		NC_037900
Angiosperm	Ranunculales	Berberidaceae	Diphylleia	Diphylleia grayi	Diphylleia grayi	NC_037901	GenBank		NC_037901
Angiosperm	Ranunculales	Berberidaceae	Dysosma	Dysosma aurantiocaulis	Dysosma aurantiocaulis	NC_037902	GenBank		NC_037902
Angiosperm	Ranunculales	Berberidaceae	Dysosma	Dysosma tsayuensis	Dysosma tsayuensis	NC_037904	GenBank		NC_037904
Angiosperm	Ranunculales	Berberidaceae	Dysosma	Dysosma difformis	Dysosma difformis	NC_037906	GenBank		NC_037906
Angiosperm	Ranunculales	Berberidaceae	Diphylleia	Diphylleia cymosa	Diphylleia cymosa	NC_037908	GenBank		NC_037908
Angiosperm	Saxifragales	Cercidiphyllaceae	Cercidiphyllum	Cercidiphyllum japonicum	Cercidiphyllum japonicum	NC_037940	GenBank		NC_037940
Angiosperm	Malpighiales	Malpighiaceae	Banisteriopsis	Banisteriopsis caapi	Banisteriopsis caapi	NC_037945	GenBank		NC_037945
Angiosperm	Saxifragales	Crassulaceae	Sedum	Sedum kamtschaticum	Sedum kamtschaticum	NC_037946	GenBank		NC_037946
Angiosperm	Garryales	Eucommiaceae	Eucommia	Eucommia ulmoides	Eucommia ulmoides	NC_037948	GenBank		NC_037948
Angiosperm	Dipsacales	Caprifoliaceae	Weigela	Weigela florida	Weigela florida	NC_037950	GenBank		NC_037950
Angiosperm	Dipsacales	Viburnaceae	Viburnum	Viburnum betulifolium	Viburnum betulifolium	NC_037951	GenBank		NC_037951
Angiosperm	Dipsacales	Caprifoliaceae	Triosteum	Triosteum pinnatifidum	Triosteum pinnatifidum	NC_037952	GenBank		NC_037952
Angiosperm	Dipsacales	Caprifoliaceae	Lonicera	Lonicera tragophylla	Lonicera tragophylla	NC_037953	GenBank		NC_037953
Angiosperm	Dipsacales	Caprifoliaceae	Lonicera	Lonicera stephanocarpa	Lonicera stephanocarpa	NC_037954	GenBank		NC_037954
Angiosperm	Asterales	Asteraceae	Dendrosenecio	Dendrosenecio cheranganiensis	Dendrosenecio cheranganiensis	NC_037956	GenBank		NC_037956
Angiosperm	Asterales	Asteraceae	Dendrosenecio	Dendrosenecio kilimanjari	Dendrosenecio kilimanjari	NC_037957	GenBank		NC_037957
Angiosperm	Asterales	Asteraceae	Dendrosenecio	Dendrosenecio meruensis	Dendrosenecio meruensis	NC_037958	GenBank		NC_037958
Angiosperm	Asterales	Asteraceae	Dendrosenecio	Dendrosenecio johnstonii	Dendrosenecio johnstonii	NC_037959	GenBank		NC_037959
Angiosperm	Asterales	Asteraceae	Dendrosenecio	Dendrosenecio brassiciformis	Dendrosenecio brassiciformis	NC_037960	GenBank		NC_037960
Angiosperm	Gentianales	Gentianaceae	Gentiana	Gentiana caelestis	Gentiana caelestis	NC_037979	GenBank		NC_037979
Angiosperm	Gentianales	Gentianaceae	Gentiana	Gentiana hexaphylla	Gentiana hexaphylla	NC_037980	GenBank		NC_037980
Angiosperm	Gentianales	Gentianaceae	Gentiana	Gentiana obconica	Gentiana obconica	NC_037981	GenBank		NC_037981
Angiosperm	Gentianales	Gentianaceae	Gentiana	Gentiana oreodoxa	Gentiana oreodoxa	NC_037982	GenBank		NC_037982
Angiosperm	Gentianales	Gentianaceae	Gentiana	Gentiana ornata	Gentiana ornata	NC_037983	GenBank		NC_037983
Angiosperm	Gentianales	Gentianaceae	Gentiana	Gentiana stipitata	Gentiana stipitata	NC_037984	GenBank		NC_037984
Angiosperm	Gentianales	Gentianaceae	Gentiana	Gentiana veitchiorum	Gentiana veitchiorum	NC_037985	GenBank		NC_037985
Angiosperm	Rosales	Rosaceae	Rubus	Rubus takesimensis	Rubus takesimensis	NC_037991	GenBank		NC_037991
Angiosperm	Apiales	Araliaceae	Panax	Panax trifolius	Panax trifolius	NC_037994	GenBank		NC_037994
Angiosperm	Malvales	Malvaceae	Heritiera	Heritiera parvifolia	Heritiera parvifolia	NC_038057	GenBank		NC_038057
Angiosperm	Lamiales	Lamiaceae	Leonurus	Leonurus japonicus	Leonurus japonicus	NC_038062	GenBank		NC_038062
Angiosperm	Fagales	Betulaceae	Carpinus	Carpinus henryana var. oblongifolia	Carpinus henryana var. oblongifolia	NC_038092	GenBank		NC_038092
Angiosperm	Fagales	Betulaceae	Carpinus	Carpinus purpurinervis	Carpinus purpurinervis	NC_038093	GenBank		NC_038093
Angiosperm	Ranunculales	Ranunculaceae	Aconitum	Aconitum hemsleyanum	Aconitum hemsleyanum	NC_038095	GenBank		NC_038095
Angiosperm	Ranunculales	Ranunculaceae	Aconitum	Aconitum episcopale	Aconitum episcopale	NC_038096	GenBank		NC_038096
Angiosperm	Ranunculales	Ranunculaceae	Aconitum	Aconitum delavayi	Aconitum delavayi	NC_038097	GenBank		NC_038097
Angiosperm	Ranunculales	Ranunculaceae	Aconitum	Aconitum contortum	Aconitum contortum	NC_038098	GenBank		NC_038098
Angiosperm	Rosales	Rosaceae	Rosa	Rosa chinensis var. spontanea	Rosa chinensis var. spontanea	NC_038102	GenBank		NC_038102
Angiosperm	Malpighiales	Passifloraceae	Passiflora	Passiflora actinia	Passiflora actinia	NC_038118	GenBank		NC_038118
Angiosperm	Malpighiales	Passifloraceae	Passiflora	Passiflora laurifolia	Passiflora laurifolia	NC_038121	GenBank		NC_038121
Angiosperm	Malpighiales	Passifloraceae	Passiflora	Passiflora ligularis	Passiflora ligularis	NC_038122	GenBank		NC_038122
Angiosperm	Malpighiales	Passifloraceae	Passiflora	Passiflora nitida	Passiflora nitida	NC_038123	GenBank		NC_038123
Angiosperm	Malpighiales	Passifloraceae	Passiflora	Passiflora oerstedii	Passiflora oerstedii	NC_038124	GenBank		NC_038124
Angiosperm	Malpighiales	Passifloraceae	Passiflora	Passiflora pittieri	Passiflora pittieri	NC_038125	GenBank		NC_038125
Angiosperm	Malpighiales	Passifloraceae	Passiflora	Passiflora quadrangularis	Passiflora quadrangularis	NC_038126	GenBank		NC_038126
Angiosperm	Malpighiales	Passifloraceae	Passiflora	Passiflora serratodigitata	Passiflora serratodigitata	NC_038127	GenBank		NC_038127
Angiosperm	Malpighiales	Passifloraceae	Passiflora	Passiflora vitifolia	Passiflora vitifolia	NC_038128	GenBank		NC_038128
Angiosperm	Malpighiales	Passifloraceae	Passiflora	Passiflora serratifolia	Passiflora serratifolia	NC_038129	GenBank		NC_038129
Angiosperm	Fagales	Betulaceae	Carpinus	Carpinus hebestroma	Carpinus hebestroma	NC_038131	GenBank		NC_038131
Angiosperm	Malvales	Thymelaeaceae	Pimelea	Pimelea aquilonia	Pimelea aquilonia	NC_038153	GenBank		NC_038153
Angiosperm	Liliales	Melanthiaceae	Paris	Paris thibetica	Paris thibetica	NC_038161	GenBank		NC_038161
Angiosperm	Lamiales	Lamiaceae	Salvia	Salvia officinalis	Salvia officinalis	NC_038165	GenBank		NC_038165
Angiosperm	Liliales	Melanthiaceae	Paris	Paris rugosa	Paris rugosa	NC_038170	GenBank		NC_038170
Angiosperm	Ericales	Theaceae	Camellia	Camellia granthamiana	Camellia granthamiana	NC_038181	GenBank		NC_038181
Angiosperm	Malpighiales	Passifloraceae	Passiflora	Passiflora retipetala	Passiflora retipetala	NC_038188	GenBank		NC_038188
Angiosperm	Liliales	Liliaceae	Lilium	Lilium pardanthinum	Lilium pardanthinum	NC_038193	GenBank		NC_038193
Angiosperm	Asterales	Asteraceae	Pluchea	Pluchea indica	Pluchea indica	NC_038194	GenBank		NC_038194
Angiosperm	Ericales	Theaceae	Camellia	Camellia ptilophylla	Camellia ptilophylla	NC_038198	GenBank		NC_038198
Angiosperm	Sapindales	Meliaceae	Xylocarpus	Xylocarpus rumphii	Xylocarpus rumphii	NC_038199	GenBank		NC_038199
Angiosperm	Sapindales	Meliaceae	Xylocarpus	Xylocarpus moluccensis	Xylocarpus moluccensis	NC_038200	GenBank		NC_038200
Angiosperm	Laurales	Lauraceae	Machilus	Machilus pauhoi	Machilus pauhoi	NC_038203	GenBank		NC_038203
Angiosperm	Laurales	Lauraceae	Machilus	Machilus thunbergii	Machilus thunbergii	NC_038204	GenBank		NC_038204
Angiosperm	Ericales	Styracaceae	Styrax	Styrax zhejiangensis	Styrax zhejiangensis	NC_038209	GenBank		NC_038209
Angiosperm	Fabales	Fabaceae	Senna	Senna occidentalis	Senna occidentalis	NC_038222	GenBank		NC_038222
Angiosperm	Cucurbitales	Cucurbitaceae	Cucurbita	Cucurbita pepo	Cucurbita pepo	NC_038229	GenBank		NC_038229
Angiosperm	Fagales	Betulaceae	Corylus	Corylus sieboldiana var. mandshurica	Corylus sieboldiana var. mandshurica	NC_039127	GenBank		NC_039127
Angiosperm	Fagales	Betulaceae	Corylus	Corylus ferox var. tibetica	Corylus ferox var. tibetica	NC_039128	GenBank		NC_039128
Angiosperm	Fagales	Betulaceae	Corylus	Corylus yunnanensis	Corylus yunnanensis	NC_039129	GenBank		NC_039129
Angiosperm	Asparagales	Asparagaceae	Maianthemum	Maianthemum dilatatum	Maianthemum dilatatum	NC_039133	GenBank		NC_039133
Angiosperm	Fabales	Fabaceae	Stylosanthes	Stylosanthes hamata	Stylosanthes hamata	NC_039159	GenBank		NC_039159
Angiosperm	Fabales	Fabaceae	Stylosanthes	Stylosanthes scabra	Stylosanthes scabra	NC_039160	GenBank		NC_039160
Angiosperm	Fabales	Fabaceae	Stylosanthes	Stylosanthes viscosa	Stylosanthes viscosa	NC_039161	GenBank		NC_039161
Angiosperm	Liliales	Liliaceae	Lilium	Lilium martagon var. pilosiusculum	Lilium martagon var. pilosiusculum	NC_039162	GenBank		NC_039162
Angiosperm	Ericales	Pentaphylacaceae	Euryodendron	Euryodendron excelsum	Euryodendron excelsum	NC_039178	GenBank		NC_039178
Angiosperm	Caryophyllales	Amaranthaceae	Suaeda	Suaeda malacosperma	Suaeda malacosperma	NC_039180	GenBank		NC_039180
Angiosperm	Asterales	Asteraceae	Sphagneticola	Sphagneticola calendulacea	Sphagneticola calendulacea	NC_039346	GenBank		NC_039346
Angiosperm	Ericales	Primulaceae	Androsace	Androsace laxa	Androsace laxa	NC_039347	GenBank		NC_039347
Angiosperm	Ericales	Primulaceae	Primula	Primula handeliana	Primula handeliana	NC_039348	GenBank		NC_039348
Angiosperm	Ericales	Primulaceae	Primula	Primula woodwardii	Primula woodwardii	NC_039349	GenBank		NC_039349
Angiosperm	Ericales	Primulaceae	Primula	Primula knuthiana	Primula knuthiana	NC_039350	GenBank		NC_039350
Angiosperm	Asterales	Asteraceae	Ligularia	Ligularia fischeri	Ligularia fischeri	NC_039352	GenBank		NC_039352
Angiosperm	Rosales	Rosaceae	Crataegus	Crataegus kansuensis	Crataegus kansuensis	NC_039374	GenBank		NC_039374
Angiosperm	Santalales	Loranthaceae	Macrosolen	Macrosolen cochinchinensis	Macrosolen cochinchinensis	NC_039376	GenBank		NC_039376
Angiosperm	Rosales	Rosaceae	Prunus	Prunus takesimensis	Prunus takesimensis	NC_039379	GenBank		NC_039379
Angiosperm	Asterales	Asteraceae	Ligularia	Ligularia hodgsonii	Ligularia hodgsonii	NC_039381	GenBank		NC_039381
Angiosperm	Asterales	Asteraceae	Ligularia	Ligularia intermedia	Ligularia intermedia	NC_039382	GenBank		NC_039382
Angiosperm	Asterales	Asteraceae	Ligularia	Ligularia jaluensis	Ligularia jaluensis	NC_039383	GenBank		NC_039383
Angiosperm	Asterales	Asteraceae	Ligularia	Ligularia mongolica	Ligularia mongolica	NC_039384	GenBank		NC_039384
Angiosperm	Asterales	Asteraceae	Ligularia	Ligularia veitchiana	Ligularia veitchiana	NC_039385	GenBank		NC_039385
Angiosperm	Santalales	Santalaceae	Dendrotrophe	Dendrotrophe varians	Dendrotrophe varians	NC_039391	GenBank		NC_039391
Angiosperm	Myrtales	Myrtaceae	Plinia	Plinia cauliflora	Plinia cauliflora	NC_039395	GenBank		NC_039395
Angiosperm	Solanales	Solanaceae	Solanum	Solanum aureitomentosum	Solanum aureitomentosum	NC_039412	GenBank		NC_039412
Angiosperm	Solanales	Solanaceae	Solanum	Solanum umtuma	Solanum umtuma	NC_039413	GenBank		NC_039413
Angiosperm	Solanales	Solanaceae	Solanum	Solanum polhillii	Solanum polhillii	NC_039414	GenBank		NC_039414
Angiosperm	Solanales	Solanaceae	Solanum	Solanum usambarense	Solanum usambarense	NC_039415	GenBank		NC_039415
Angiosperm	Solanales	Solanaceae	Solanum	Solanum agnewiorum	Solanum agnewiorum	NC_039416	GenBank		NC_039416
Angiosperm	Solanales	Solanaceae	Solanum	Solanum lanzae	Solanum lanzae	NC_039417	GenBank		NC_039417
Angiosperm	Fabales	Fabaceae	Ormosia	Ormosia hosiei	Ormosia hosiei	NC_039418	GenBank		NC_039418
Angiosperm	Saxifragales	Paeoniaceae	Paeonia	Paeonia decomposita	Paeonia decomposita	NC_039425	GenBank		NC_039425
Angiosperm	Fagales	Fagaceae	Quercus	Quercus chenii	Quercus chenii	NC_039428	GenBank		NC_039428
Angiosperm	Nymphaeales	Cabombaceae	Cabomba	Cabomba aquatica	Cabomba aquatica	NC_039434	GenBank		NC_039434
Angiosperm	Nymphaeales	Cabombaceae	Cabomba	Cabomba furcata	Cabomba furcata	NC_039435	GenBank		NC_039435
Angiosperm	Liliales	Liliaceae	Lilium	Lilium henricii	Lilium henricii	NC_039436	GenBank		NC_039436
Angiosperm	Poales	Poaceae	Paspalum	Paspalum pubiflorum	Paspalum pubiflorum	NC_039448	GenBank		NC_039448
Angiosperm	Poales	Poaceae	Paspalum	Paspalum virgatum	Paspalum virgatum	NC_039449	GenBank		NC_039449
Angiosperm	Poales	Poaceae	Paraneurachne	Paraneurachne muelleri	Paraneurachne muelleri	NC_039450	GenBank		NC_039450
Angiosperm	Ranunculales	Ranunculaceae	Anemone	Anemone tomentosa	Anemone tomentosa	NC_039451	GenBank		NC_039451
Angiosperm	Ranunculales	Ranunculaceae	Anemone	Anemone trullifolia	Anemone trullifolia	NC_039456	GenBank		NC_039456
Angiosperm	Solanales	Solanaceae	Physalis	Physalis angulata	Physalis angulata	NC_039457	GenBank		NC_039457
Angiosperm	Solanales	Solanaceae	Physalis	Physalis pruinosa	Physalis pruinosa	NC_039458	GenBank		NC_039458
Angiosperm	Poales	Poaceae	Paspalum	Paspalum juergensii	Paspalum juergensii	NC_039459	GenBank		NC_039459
Angiosperm	Poales	Poaceae	Paspalum	Paspalum minus	Paspalum minus	NC_039460	GenBank		NC_039460
Angiosperm	Poales	Poaceae	Paspalum	Paspalum simplex	Paspalum simplex	NC_039461	GenBank		NC_039461
Angiosperm	Poales	Poaceae	Paspalum	Paspalum vaginatum	Paspalum vaginatum	NC_039462	GenBank		NC_039462
Angiosperm	Poales	Poaceae	Paspalum	Paspalum inaequivalve	Paspalum inaequivalve	NC_039463	GenBank		NC_039463
Angiosperm	Poales	Poaceae	Paspalum	Paspalum ionanthum	Paspalum ionanthum	NC_039464	GenBank		NC_039464
Angiosperm	Ericales	Ebenaceae	Diospyros	Diospyros cathayensis	Diospyros cathayensis	NC_039554	GenBank		NC_039554
Angiosperm	Ericales	Ebenaceae	Diospyros	Diospyros virginiana	Diospyros virginiana	NC_039555	GenBank		NC_039555
Angiosperm	Ericales	Ebenaceae	Diospyros	Diospyros rhombifolia	Diospyros rhombifolia	NC_039556	GenBank		NC_039556
Angiosperm	Myrtales	Myrtaceae	Plinia	Plinia phitrantha	Plinia phitrantha	NC_039557	GenBank		NC_039557
Angiosperm	Malvales	Malvaceae	Gossypium	Gossypium lobatum	Gossypium lobatum	NC_039569	GenBank		NC_039569
Angiosperm	Malvales	Malvaceae	Gossypium	Gossypium schwendimanii	Gossypium schwendimanii	NC_039570	GenBank		NC_039570
Angiosperm	Gentianales	Gentianaceae	Gentiana	Gentiana dahurica	Gentiana dahurica	NC_039572	GenBank		NC_039572
Angiosperm	Gentianales	Gentianaceae	Gentiana	Gentiana siphonantha	Gentiana siphonantha	NC_039573	GenBank		NC_039573
Angiosperm	Gentianales	Gentianaceae	Gentiana	Gentiana officinalis	Gentiana officinalis	NC_039574	GenBank		NC_039574
Angiosperm	Myrtales	Onagraceae	Epilobium	Epilobium ulleungensis	Epilobium ulleungensis	NC_039575	GenBank		NC_039575
Angiosperm	Ranunculales	Ranunculaceae	Clematis	Clematis repens	Clematis repens	NC_039578	GenBank		NC_039578
Angiosperm	Ranunculales	Ranunculaceae	Clematis	Clematis brevicaudata	Clematis brevicaudata	NC_039579	GenBank		NC_039579
Angiosperm	Ranunculales	Ranunculaceae	Naravelia	Naravelia zeylanica	Naravelia zeylanica	NC_039580	GenBank		NC_039580
Angiosperm	Fabales	Fabaceae	Vicia	Vicia sepium	Vicia sepium	NC_039595	GenBank		NC_039595
Angiosperm	Myrtales	Myrtaceae	Eucalyptus	Eucalyptus pauciflora	Eucalyptus pauciflora	NC_039597	GenBank		NC_039597
Angiosperm	Solanales	Solanaceae	Solanum	Solanum lichtensteinii	Solanum lichtensteinii	NC_039598	GenBank		NC_039598
Angiosperm	Solanales	Solanaceae	Solanum	Solanum cerasiferum	Solanum cerasiferum	NC_039599	GenBank		NC_039599
Angiosperm	Solanales	Solanaceae	Solanum	Solanum linnaeanum	Solanum linnaeanum	NC_039600	GenBank		NC_039600
Angiosperm	Solanales	Solanaceae	Solanum	Solanum supinum	Solanum supinum	NC_039601	GenBank		NC_039601
Angiosperm	Solanales	Solanaceae	Solanum	Solanum trilobatum	Solanum trilobatum	NC_039602	GenBank		NC_039602
Angiosperm	Solanales	Solanaceae	Solanum	Solanum glabratum	Solanum glabratum	NC_039603	GenBank		NC_039603
Angiosperm	Solanales	Solanaceae	Solanum	Solanum violaceum	Solanum violaceum	NC_039604	GenBank		NC_039604
Angiosperm	Solanales	Solanaceae	Solanum	Solanum macrocarpon	Solanum macrocarpon	NC_039606	GenBank		NC_039606
Angiosperm	Solanales	Solanaceae	Solanum	Solanum dasyphyllum	Solanum dasyphyllum	NC_039607	GenBank		NC_039607
Angiosperm	Solanales	Solanaceae	Solanum	Solanum aethiopicum	Solanum aethiopicum	NC_039608	GenBank		NC_039608
Angiosperm	Solanales	Solanaceae	Solanum	Solanum campylacanthum	Solanum campylacanthum	NC_039609	GenBank		NC_039609
Angiosperm	Solanales	Solanaceae	Solanum	Solanum richardii	Solanum richardii	NC_039610	GenBank		NC_039610
Angiosperm	Solanales	Solanaceae	Solanum	Solanum anguivi	Solanum anguivi	NC_039611	GenBank		NC_039611
Angiosperm	Cucurbitales	Cucurbitaceae	Hodgsonia	Hodgsonia macrocarpa	Hodgsonia macrocarpa	NC_039628	GenBank		NC_039628
Angiosperm	Dipsacales	Caprifoliaceae	Lonicera	Lonicera insularis	Lonicera insularis	NC_039634	GenBank		NC_039634
Angiosperm	Dipsacales	Caprifoliaceae	Lonicera	Lonicera praeflorens	Lonicera praeflorens	NC_039635	GenBank		NC_039635
Angiosperm	Dipsacales	Caprifoliaceae	Lonicera	Lonicera maackii	Lonicera maackii	NC_039636	GenBank		NC_039636
Angiosperm	Dipsacales	Caprifoliaceae	Lonicera	Lonicera maximowiczii	Lonicera maximowiczii	NC_039637	GenBank		NC_039637
Angiosperm	Dipsacales	Caprifoliaceae	Lonicera	Lonicera ferdinandii	Lonicera ferdinandii	NC_039638	GenBank		NC_039638
Angiosperm	Ericales	Theaceae	Camellia	Camellia nitidissima	Camellia nitidissima	NC_039645	GenBank		NC_039645
Angiosperm	Asterales	Asteraceae	Artemisia	Artemisia selengensis	Artemisia selengensis	NC_039647	GenBank		NC_039647
Angiosperm	Caryophyllales	Caryophyllaceae	Dianthus	Dianthus caryophyllus	Dianthus caryophyllus	NC_039650	GenBank		NC_039650
Angiosperm	Cucurbitales	Cucurbitaceae	Hemsleya	Hemsleya lijiangensis	Hemsleya lijiangensis	NC_039653	GenBank		NC_039653
Angiosperm	Lamiales	Lamiaceae	Prunella	Prunella vulgaris	Prunella vulgaris	NC_039654	GenBank		NC_039654
Angiosperm	Asparagales	Amaryllidaceae	Allium	Allium paradoxum	Allium paradoxum	NC_039661	GenBank		NC_039661
Angiosperm	Dipsacales	Caprifoliaceae	Dipsacus	Dipsacus japonicus	Dipsacus japonicus	NC_039668	GenBank		NC_039668
Angiosperm	Pandanales	Stemonaceae	Croomia	Croomia heterosepala	Croomia heterosepala	NC_039673	GenBank		NC_039673
Angiosperm	Pandanales	Stemonaceae	Croomia	Croomia pauciflora	Croomia pauciflora	NC_039674	GenBank		NC_039674
Angiosperm	Pandanales	Stemonaceae	Stemona	Stemona japonica	Stemona japonica	NC_039675	GenBank		NC_039675
Angiosperm	Pandanales	Stemonaceae	Stemona	Stemona mairei	Stemona mairei	NC_039676	GenBank		NC_039676
Angiosperm	Lamiales	Acanthaceae	Echinacanthus	Echinacanthus longzhouensis	Echinacanthus longzhouensis	NC_039678	GenBank		NC_039678
Angiosperm	Vitales	Vitaceae	Vitis	Vitis tiliifolia	Vitis tiliifolia	NC_039681	GenBank		NC_039681
Angiosperm	Vitales	Vitaceae	Vitis	Vitis bryoniifolia	Vitis bryoniifolia	NC_039683	GenBank		NC_039683
Angiosperm	Ranunculales	Ranunculaceae	Clematis	Clematis loureiroana	Clematis loureiroana	NC_039690	GenBank		NC_039690
Angiosperm	Dioscoreales	Dioscoreaceae	Dioscorea	Dioscorea dumetorum	Dioscorea dumetorum	NC_039691	GenBank		NC_039691
Angiosperm	Solanales	Solanaceae	Capsicum	Capsicum baccatum var. pendulum	Capsicum baccatum var. pendulum	NC_039692	GenBank		NC_039692
Angiosperm	Solanales	Solanaceae	Capsicum	Capsicum baccatum	Capsicum baccatum	NC_039693	GenBank		NC_039693
Angiosperm	Solanales	Solanaceae	Capsicum	Capsicum pubescens	Capsicum pubescens	NC_039694	GenBank		NC_039694
Angiosperm	Solanales	Solanaceae	Capsicum	Capsicum baccatum var. praetermissum	Capsicum baccatum var. praetermissum	NC_039695	GenBank		NC_039695
Angiosperm	Rosales	Rosaceae	Rubus	Rubus crataegifolius	Rubus crataegifolius	NC_039704	GenBank		NC_039704
Angiosperm	Dioscoreales	Dioscoreaceae	Dioscorea	Dioscorea alata	Dioscorea alata	NC_039707	GenBank		NC_039707
Angiosperm	Laurales	Lauraceae	Neocinnamomum	Neocinnamomum mekongense	Neocinnamomum mekongense	NC_039718	GenBank		NC_039718
Angiosperm	Boraginales	Ehretiaceae	Lennoa	Lennoa madreporoides	Lennoa madreporoides	NC_039720_@para	GenBank		NC_039720
Angiosperm	Fagales	Fagaceae	Quercus	Quercus dentata	Quercus dentata	NC_039725	GenBank		NC_039725
Angiosperm	Rosales	Cannabaceae	Aphananthe	Aphananthe aspera	Aphananthe aspera	NC_039726	GenBank		NC_039726
Angiosperm	Rosales	Cannabaceae	Celtis	Celtis biondii	Celtis biondii	NC_039727	GenBank		NC_039727
Angiosperm	Rosales	Cannabaceae	Gironniera	Gironniera subaequalis	Gironniera subaequalis	NC_039729	GenBank		NC_039729
Angiosperm	Rosales	Cannabaceae	Humulus	Humulus scandens	Humulus scandens	NC_039730	GenBank		NC_039730
Angiosperm	Rosales	Cannabaceae	Parasponia	Parasponia rugosa	Parasponia rugosa	NC_039732	GenBank		NC_039732
Angiosperm	Rosales	Cannabaceae	Trema	Trema orientalis	Trema orientalis	NC_039734	GenBank		NC_039734
Angiosperm	Rosales	Rosaceae	Prunus	Prunus davidiana	Prunus davidiana	NC_039735	GenBank		NC_039735
Angiosperm	Saxifragales	Saxifragaceae	Chrysosplenium	Chrysosplenium aureobracteatum	Chrysosplenium aureobracteatum	NC_039740	GenBank		NC_039740
Angiosperm	Ranunculales	Ranunculaceae	Urophysa	Urophysa henryi	Urophysa henryi	NC_039744	GenBank		NC_039744
Angiosperm	Dipsacales	Caprifoliaceae	Dipsacus	Dipsacus asper	Dipsacus asper	NC_039748	GenBank		NC_039748
Angiosperm	Fagales	Fagaceae	Castanea	Castanea seguinii	Castanea seguinii	NC_039749	GenBank		NC_039749
Angiosperm	Myrtales	Combretaceae	Lumnitzera	Lumnitzera littorea	Lumnitzera littorea	NC_039752	GenBank		NC_039752
Angiosperm	Ranunculales	Papaveraceae	Lamprocapnos	Lamprocapnos spectabilis	Lamprocapnos spectabilis	NC_039756	GenBank		NC_039756
Angiosperm	Apiales	Apiaceae	Ligusticum	Ligusticum officinale	Ligusticum officinale	NC_039760	GenBank		NC_039760
Angiosperm	Lamiales	Acanthaceae	Echinacanthus	Echinacanthus longipes	Echinacanthus longipes	NC_039761	GenBank		NC_039761
Angiosperm	Lamiales	Acanthaceae	Echinacanthus	Echinacanthus attenuatus	Echinacanthus attenuatus	NC_039762	GenBank		NC_039762
Angiosperm	Rosales	Urticaceae	Cecropia	Cecropia pachystachya	Cecropia pachystachya	NC_039763	GenBank		NC_039763
Angiosperm	Asterales	Asteraceae	Eclipta	Eclipta alba	Eclipta alba	NC_039774	GenBank		NC_039774
Angiosperm	Asparagales	Asparagaceae	Dracaena	Dracaena cambodiana	Dracaena cambodiana	NC_039776	GenBank		NC_039776
Angiosperm	Lamiales	Orobanchaceae	Triaenophora	Triaenophora shennongjiaensis	Triaenophora shennongjiaensis	NC_039781	GenBank		NC_039781
Angiosperm	Vitales	Vitaceae	Vitis	Vitis rotundifolia var. munsoniana	Vitis rotundifolia var. munsoniana	NC_039782	GenBank		NC_039782
Angiosperm	Vitales	Vitaceae	Vitis	Vitis shuttleworthii	Vitis shuttleworthii	NC_039784	GenBank		NC_039784
Angiosperm	Vitales	Vitaceae	Vitis	Vitis thunbergii	Vitis thunbergii	NC_039785	GenBank		NC_039785
Angiosperm	Vitales	Vitaceae	Vitis	Vitis treleasei	Vitis treleasei	NC_039786	GenBank		NC_039786
Angiosperm	Vitales	Vitaceae	Vitis	Vitis retordii	Vitis retordii	NC_039788	GenBank		NC_039788
Angiosperm	Vitales	Vitaceae	Vitis	Vitis piasezkii	Vitis piasezkii	NC_039789	GenBank		NC_039789
Angiosperm	Vitales	Vitaceae	Vitis	Vitis peninsularis	Vitis peninsularis	NC_039790	GenBank		NC_039790
Angiosperm	Vitales	Vitaceae	Cissus	Cissus palmata	Cissus palmata	NC_039791	GenBank		NC_039791
Angiosperm	Vitales	Vitaceae	Vitis	Vitis heyneana	Vitis heyneana	NC_039794	GenBank		NC_039794
Angiosperm	Vitales	Vitaceae	Vitis	Vitis jacquemontii	Vitis jacquemontii	NC_039795	GenBank		NC_039795
Angiosperm	Vitales	Vitaceae	Vitis	Vitis doaniana	Vitis doaniana	NC_039797	GenBank		NC_039797
Angiosperm	Vitales	Vitaceae	Vitis	Vitis bloodwothiana	Vitis bloodwothiana	NC_039801	GenBank		NC_039801
Angiosperm	Vitales	Vitaceae	Vitis	Vitis biformis	Vitis biformis	NC_039802	GenBank		NC_039802
Angiosperm	Vitales	Vitaceae	Vitis	Vitis betulifolia	Vitis betulifolia	NC_039803	GenBank		NC_039803
Angiosperm	Vitales	Vitaceae	Vitis	Vitis aestivalis var. linsecomii	Vitis aestivalis var. linsecomii	NC_039806	GenBank		NC_039806
Angiosperm	Dioscoreales	Dioscoreaceae	Dioscorea	Dioscorea aspersa	Dioscorea aspersa	NC_039807	GenBank		NC_039807
Angiosperm	Dioscoreales	Dioscoreaceae	Dioscorea	Dioscorea futschauensis	Dioscorea futschauensis	NC_039808	GenBank		NC_039808
Angiosperm	Asparagales	Orchidaceae	Apostasia	Apostasia shenzhenica	Apostasia shenzhenica	NC_039812	GenBank		NC_039812
Angiosperm	Asparagales	Amaryllidaceae	Narcissus	Narcissus poeticus	Narcissus poeticus	NC_039825	GenBank		NC_039825
Angiosperm	Dioscoreales	Dioscoreaceae	Dioscorea	Dioscorea abyssinica	Dioscorea abyssinica	NC_039834	GenBank		NC_039834
Angiosperm	Dioscoreales	Dioscoreaceae	Dioscorea	Dioscorea cayennensis	Dioscorea cayennensis	NC_039836	GenBank		NC_039836
Angiosperm	Dioscoreales	Dioscoreaceae	Dioscorea	Dioscorea praehensilis	Dioscorea praehensilis	NC_039837	GenBank		NC_039837
Angiosperm	Dioscoreales	Dioscoreaceae	Dioscorea	Dioscorea sansibarensis	Dioscorea sansibarensis	NC_039838	GenBank		NC_039838
Angiosperm	Ranunculales	Ranunculaceae	Clematis	Clematis acerifolia	Clematis acerifolia	NC_039844	GenBank		NC_039844
Angiosperm	Ranunculales	Ranunculaceae	Clematis	Clematis heracleifolia	Clematis heracleifolia	NC_039845	GenBank		NC_039845
Angiosperm	Ranunculales	Ranunculaceae	Clematis	Clematis uncinata	Clematis uncinata	NC_039846	GenBank		NC_039846
Angiosperm	Dioscoreales	Dioscoreaceae	Dioscorea	Dioscorea baya	Dioscorea baya	NC_039850	GenBank		NC_039850
Angiosperm	Dioscoreales	Dioscoreaceae	Dioscorea	Dioscorea hirtiflora	Dioscorea hirtiflora	NC_039851	GenBank		NC_039851
Angiosperm	Dioscoreales	Dioscoreaceae	Dioscorea	Dioscorea preussii	Dioscorea preussii	NC_039852	GenBank		NC_039852
Angiosperm	Dioscoreales	Dioscoreaceae	Dioscorea	Dioscorea quartiniana	Dioscorea quartiniana	NC_039853	GenBank		NC_039853
Angiosperm	Dioscoreales	Dioscoreaceae	Dioscorea	Dioscorea sagittifolia	Dioscorea sagittifolia	NC_039854	GenBank		NC_039854
Angiosperm	Dioscoreales	Dioscoreaceae	Dioscorea	Dioscorea schimperiana	Dioscorea schimperiana	NC_039855	GenBank		NC_039855
Angiosperm	Dioscoreales	Dioscoreaceae	Dioscorea	Dioscorea togoensis	Dioscorea togoensis	NC_039856	GenBank		NC_039856
Angiosperm	Rosales	Rosaceae	Bencomia	Bencomia exstipulata	Bencomia exstipulata	NC_039924	GenBank		NC_039924
Angiosperm	Sapindales	Meliaceae	Xylocarpus	Xylocarpus granatum	Xylocarpus granatum	NC_039925	GenBank		NC_039925
[truncated: 2,796 more rows]
