# Supplementary material for: Plastid phylogenomic insights into relationships of all flowering plant families
Source: BMC Biol. 2021 Oct 29;19:232. doi: 10.1186/s12915-021-01166-2 (PMC8555322; doi:10.1186/s12915-021-01166-2)
Supplement: Supplementary file 15 — Additional file 15: Table S2. Summary of all recognized 433 families, 68 orders, and more inclusive clades for flowering plants, with numbers of known genera and species. [file 12915_2021_1166_MOESM15_ESM.xlsx]

## Sheet: sheet 1
Table S2. Summary of all recognized families and higher ranks for flowering plants with numbers of known genera and species
Superorder (20)	Order (68)	Family (433)	Genera numbers (13152)	Species numbers (295384)
I. Amborellanae M. W. Chase & Reveal	1. Amborellales Melikyan, A. V. Bobrov & Zaytzeva	1. Amborellaceae Pichon, nom. cons.	1	1
II. Nymphaeanae Thorne ex Reveal	2. Nymphaeales Salisb. ex Bercht. & J. Presl	2. Hydatellaceae U. Hamann	1	12
		3. Cabombaceae Rich. ex A. Rich., nom. cons.	2	6
		4. Nymphaeaceae Salisb., nom. cons.	5	70
III. Austrobaileyanae (Croizat) Doweld ex M. W. Chase & Reveal	3. Austrobaileyales Takht. ex Reveal	5. Austrobaileyaceae Croizat, nom. cons.	1	1
		6. Trimeniaceae Gibbs, nom. cons.	1	8
		7. Schisandraceae Blume, nom. cons.	3	85
IV. Chloranthanae Doweld	4. Chloranthales Mart.	8. Chloranthaceae R. Br. ex Sims, nom. cons.	4	77
V. Magnolianae Takht.	5. Canellales Cronquist	9. Canellaceae Mart., nom. cons.	5	23
		10. Winteraceae R. Br. ex Lindl., nom. cons.	5	65
	6. Piperales Bercht. & J. Presl	11. Aristolochiaceae Juss., nom. cons.	7	500
		12. Saururaceae Rich. ex T. Lestib., nom. cons.	4	6
		13. Piperaceae Giseke, nom. cons.	5	3700
	7. Magnoliales Juss. ex Bercht. & J. Presl	14. Myristicaceae R. Br., nom. cons.	21	520
		15. Degeneriaceae I. W. Bailey & A. C. Sm., nom. cons.	1	2
		16. Himantandraceae Diels, nom. cons.	1	2
		17. Magnoliaceae Juss., nom. cons.	2	294
		18. Eupomatiaceae Orb., nom. cons.	1	3
		19. Annonaceae Juss., nom. cons.	105	2500
	8. Laurales Juss. ex Bercht. & J. Presl	20. Calycanthaceae Lindl., nom. cons.	3	10
		21. Siparunaceae Schodde	2	75
		22. Gomortegaceae Reiche, nom. cons.	1	1
		23. Atherospermataceae R. Br.	6	16
		24. Lauraceae Juss., nom. cons.	45	2850
		25. Hernandiaceae Blume, nom. cons.	5	58
		26. Monimiaceae Juss., nom. cons.	24	217
VI. Lilianae Takht.	9. Acorales Mart.	27. Acoraceae Martinov	1	2
	10. Alismatales R. Br. ex Bercht. & J. Presl	28. Araceae Juss., nom. cons.	114	3750
		29. Tofieldiaceae Takht.	4	28
		30. Alismataceae Vent., nom. cons.	17	115
		31. Butomaceae Mirb., nom. cons.	1	1
		32. Hydrocharitaceae Juss., nom. cons.	16	135
		33. Aponogetonaceae Planch., nom. cons.	1	56
		34. Scheuchzeriaceae F. Rudolphi, nom. cons.	1	1
		35. Juncaginaceae Rich., nom. cons.	3	34
		36. Maundiaceae Nakai	1	1
		37. Zosteraceae Dumort., nom. cons.	2	22
		38. Potamogetonaceae Bercht. & J. Presl, nom. cons.	6	110
		39. Posidoniaceae Vines, nom. cons.	1	9
		40. Ruppiaceae Horan., nom. cons.	1	8
		41. Cymodoceaceae Vines, nom. cons.	5	17
	11. Petrosaviales Takht.	42. Petrosaviaceae Hutch., nom. cons.	2	4
	12. Dioscoreales Mart.	43. Nartheciaceae Fr. ex Bjurzon	5	35
		44. Burmanniaceae Blume, nom. cons.	3	58
		45. Dioscoreaceae R. Br., nom. cons.	8	698
		46. Taccaceae Dumort.	1	17
		47. Thismiaceae J. Agardh	5	41
	13. Pandanales R. Br. ex Bercht. & J. Presl	48. Velloziaceae J. Agardh, nom. cons.	5	306
		49. Triuridaceae Gardner, nom. cons.	9	55
		50. Stemonaceae Caruel, nom. cons.	4	37
		51. Cyclanthaceae Poit. ex A. Rich., nom. cons.	12	230
		52. Pandanaceae R. Br., nom. cons.	5	982
	14. Liliales Perleb	53. Campynemataceae Dumort.	2	4
		54. Corsiaceae Becc., nom. cons.	3	27
		55. Petermanniaceae Hutch, nom. cons.	1	1
		56. Alstroemeriaceae Dumort., nom. cons.	4	254
		57. Colchicaceae DC., nom. cons.	15	285
		58. Melanthiaceae Batsch ex Borkh., nom. cons.	17	173
		59. Philesiaceae Dumort., nom. cons.	2	2
		60. Ripogonaceae Conran & Clifford	1	6
		61. Smilacaceae Vent., nom. cons.	1	255
		62. Liliaceae Juss., nom. cons.	15	705
	15. Asparagales Link	63. Orchidaceae Juss., nom. cons.	736	28000
		64. Boryaceae M. W. Chase, Rudall & Conran	2	12
		65. Blandfordiaceae R. Dahlgren & Clifford	1	4
		66. Asteliaceae Dumort.	3	37
		67. Lanariaceae H. Huber ex R. Dahlgren	1	1
		68. Hypoxidaceae R. Br., nom. cons.	4	159
		69. Ixioliriaceae Nakai	1	4
		70. Tecophilaeaceae Leyb., nom. cons.	9	27
		71. Doryanthaceae R. Dahlgren & Clifford	1	2
		72. Iridaceae Juss., nom. cons.	66	2244
		73. Xeronemataceae M. W. Chase, Rudall & M. F. Fay	1	2
		74. Asphodelaceae Juss., nom. cons.	39	900
		75. Amaryllidaceae J. St.-Hil., nom. cons.	75	1600
		76. Asparagaceae Juss., nom. cons.	114	2900
	16. Dasypogonales Doweld	77. Dasypogonaceae Dumort.	4	16
	17. Arecales Bromhead	78. Arecaceae Bercht. & J. Presl, nom. cons. (= Palmae Juss., nom. cons.)	181	2600
	18. Commelinales Mirb. ex Bercht. & J. Presl	79. Pontederiaceae Kunth, nom. cons.	6	34
		80. Haemodoraceae R. Br., nom. cons.	14	102
		81. Philydraceae Link, nom. cons.	3	6
		82. Hanguanaceae Airy Shaw	1	12
		83. Commelinaceae Mirb., nom. cons.	41	731
	19. Zingiberales Griseb.	84. Heliconiaceae Vines	1	194
		85. Musaceae Juss., nom. cons.	3	91
		86. Strelitziaceae Hutch., nom. cons.	3	7
		87. Lowiaceae Ridl., nom. cons.	1	18
		88. Cannaceae Juss., nom. cons.	1	10
		89. Marantaceae R. Br., nom. cons.	29	570
		90. Costaceae Nakai	7	143
		91. Zingiberaceae Martinov, nom. cons.	50	1600
	20. Poales Small	92. Bromeliaceae Juss., nom. cons.	51	3475
		93. Typhaceae Juss., nom. cons.	2	51
		94. Rapateaceae Dumort., nom. cons.	16	94
		95. Thurniaceae Engl., nom. cons.	2	4
		96. Juncaceae Juss., nom. cons.	8	464
		97. Cyperaceae Juss., nom. cons.	90	5500
		98. Mayacaceae Kunth, nom. cons.	1	6
		99. Xyridaceae C. Agardh, nom. cons.	5	399
		100. Eriocaulaceae Martinov, nom. cons.	7	1207
		101. Restionaceae R. Br., nom. cons.	51	572
		102. Flagellariaceae Dumort., nom. cons.	1	4
		103. Joinvilleaceae Toml. & A. C. Sm.	1	4
		104. Ecdeiocoleaceae D. W. Cutler & Airy Shaw	2	3
		105. Poaceae Barnhart, nom. cons. (= Gramineae Juss., nom. cons.)	780	12000
VII. Ceratophyllanae Takht. ex Reveal & Doweld	21. Ceratophyllales Link	106. Ceratophyllaceae Gray, nom. cons.	1	4
VIII. Ranunculanae Takht. ex Reveal	22. Ranunculales Juss. ex Bercht. & J. Presl	107. Eupteleaceae K. Wilh., nom. cons.	1	2
		108. Papaveraceae Juss., nom. cons.	42	775
		109. Circaeasteraceae Hutch., nom. cons.	2	2
		110. Lardizabalaceae R. Br., nom. cons.	7	40
		111. Menispermaceae Juss., nom. cons.	68	440
		112. Berberidaceae Juss., nom. cons.	14	700
		113. Ranunculaceae Juss., nom. cons.	43	2346
IX. Proteanae Takht.	23. Sabiales Takht.	114. Sabiaceae Blume, nom. cons.	3	66
	24. Proteales Juss. ex Bercht. & J. Presl	115. Nelumbonaceae A. Rich., nom. cons.	1	3
		116. Platanaceae T. Lestib., nom. cons.	1	8
		117. Proteaceae Juss., nom. cons.	83	1660
X. Trochodendranae Takht. ex Reveal	25. Trochodendrales Takht. ex Cronquist	118. Trochodendraceae Eichler, nom. cons.	2	2
XI. Buxanae Takht. ex Reveal & Doweld	26. Buxales Takht. ex Reveal	119. Buxaceae Dumort., nom. cons.	6	123
XII. Myrothamnanae Takht.	27. Gunnerales Takht. ex Reveal	120. Myrothamnaceae Nied., nom. cons.	1	2
		121. Gunneraceae Meisn., nom. cons.	1	63
XIII. Dillenianae Takht. ex Doweld	28. Dilleniales DC. ex Bercht. & J. Presl	122. Dilleniaceae Salisb., nom. cons.	11	430
XIV. Saxifraganae Reveal	29. Saxifragales Bercht. & J. Presl	123. Peridiscaceae Kuhlm., nom. cons.	4	12
		124. Altingiaceae Lindl., nom. cons.	1	15
		125. Daphniphyllaceae Müll. Arg., nom. cons.	1	30
		126. Hamamelidaceae R. Br., nom. cons.	26	86
		127. Cercidiphyllaceae Engl., nom. cons.	1	2
		128. Paeoniaceae Raf., nom. cons.	1	33
		129. Iteaceae J. Agardh, nom. cons.	2	18
		130. Grossulariaceae DC., nom. cons.	1	150
		131. Saxifragaceae Juss., nom. cons.	33	640
		132. Crassulaceae J. St.-Hil., nom. cons.	35	1400
		133. Aphanopetalaceae Doweld	1	2
		134. Tetracarpaeaceae Nakai	1	1
		135. Penthoraceae Rydb. ex Britton, nom. cons.	1	2
		136. Haloragaceae R. Br., nom. cons.	9	145
		137. Cynomoriaceae Endl. ex Lindl., nom. cons.	1	2
XV. Vitanae Takht. ex Reveal	30. Vitales Juss. ex Bercht. & J. Presl	138. Vitaceae Juss., nom. cons.	14	910
XVI. Rosanae Takht.	31. Zygophyllales Link	139. Krameriaceae Dumort., nom. cons.	1	18
		140. Zygophyllaceae R. Br., nom. cons.	22	285
	32. Fabales Bromhead	141. Quillajaceae D. Don	1	3
		142. Polygalaceae Hoffmanns. & Link, nom. cons.	21	900
		143. Fabaceae Lindl., nom. cons. (= Leguminosae Juss., nom. cons.)	751	19500
		144. Surianaceae Arn., nom. cons.	5	8
	33. Rosales Bercht. & J. Presl	145. Rosaceae Juss., nom. cons.	91	2950
		149. Rhamnaceae Juss., nom. cons.	55	950
		148. Elaeagnaceae Juss., nom. cons.	3	60
		147. Dirachmaceae Hutch.	1	2
		146. Barbeyaceae Rendle, nom. cons.	1	1
		150. Ulmaceae Mirb., nom. cons.	7	45
		151. Cannabaceae Martinov, nom. cons.	8	100
		152. Moraceae Gaudich., nom. cons.	38	1180
		153. Urticaceae Juss., nom. cons.	53	2625
	34. Fagales Engl.	154. Nothofagaceae Kuprian.	1	43
		155. Fagaceae Dumort., nom. cons.	8	927
		156. Myricaceae Rich. ex Kunth, nom. cons.	3	57
		157. Juglandaceae DC. ex Perleb, nom. cons.	9	50
		158. Casuarinaceae R. Br., nom. cons.	4	91
		159. Ticodendraceae Gómez-Laur. & L. D. Gómez	1	1
		160. Betulaceae Gray, nom. cons.	6	167
	35. Cucurbitales Juss. ex Bercht. & J. Presl	161. Apodanthaceae Tiegh. ex Takht.	2	10
		162. Anisophylleaceae Ridl.	4	71
		163. Cucurbitaceae Juss., nom. cons.	95	965
		164. Corynocarpaceae Engl., nom. cons.	1	5
		165. Coriariaceae DC., nom. cons.	1	14
		166. Tetramelaceae Airy Shaw	2	2
		167. Datiscaceae Dumort., nom. cons.	1	3
		168. Begoniaceae C. Agardh, nom. cons.	2	1825
	36. Oxalidales Bercht. & J. Presl	169. Connaraceae R. Br., nom. cons.	12	180
		170. Oxalidaceae R. Br., nom. cons.	5	570
		171. Cunoniaceae R. Br., nom. cons.	27	330
		172. Elaeocarpaceae Juss., nom. cons.	12	615
		173. Cephalotaceae Dumort., nom. cons.	1	1
		174. Brunelliaceae Engl., nom. cons.	1	60
	37. Huales Doweld	175. Huaceae A. Chev.	2	4
	38. Celastrales Link	176. Lepidobotryaceae J. Léonard, nom. cons.	2	2
		177. Celastraceae R. Br., nom. cons.	96	1350
	39. Malpighiales Juss. ex Bercht. & J. Presl	178. Centroplacaceae Doweld & Reveal	2	6
		179. Elatinaceae Dumort., nom. cons.	2	35
		180. Malpighiaceae Juss., nom. cons.	73	1315
		181. Caryocaraceae Voigt, nom. cons.	2	26
		182. Lophopyxidaceae H. Pfeiff.	1	1
		183. Putranjivaceae Meisn.	2	216
		184. Balanopaceae Benth. & Hook. f., nom. cons.	1	9
		185. Trigoniaceae A. Juss., nom. cons.	5	28
		186. Dichapetalaceae Baill., nom. cons.	3	170
		187. Euphroniaceae Marc.-Berti	1	3
		188. Chrysobalanaceae R. Br., nom. cons.	18	533
		189. Ctenolophonaceae Exell & Mendonça	1	2
		190. Rhizophoraceae Pers., nom. cons.	15	147
		191. Erythroxylaceae Kunth, nom. cons.	4	242
		192. Pandaceae Engl. & Gilg, nom. cons.	3	17
		193. Irvingiaceae Exell & Mendonça, nom. cons.	3	13
		194. Ochnaceae DC., nom. cons.	32	550
		195. Bonnetiaceae L. Beauvis. ex Nakai	3	35
		196. Clusiaceae Lindl., nom. cons. (= Guttiferae Juss., nom. cons.)	13	750
		197. Calophyllaceae J. Agardh	14	475
		198. Podostemaceae Rich. ex Kunth, nom. cons.	46	300
		199. Hypericaceae Juss., nom. cons.	6	590
		200. Humiriaceae A. Juss., nom. cons.	8	56
		201. Violaceae Batsch, nom. cons.	31	980
		202. Goupiaceae Miers	1	2
		203. Achariaceae Harms, nom. cons.	32	155
		204. Passifloraceae Juss. ex Roussel, nom. cons.	29	980
		205. Lacistemataceae Mart., nom. cons.	2	14
		206. Salicaceae Mirb., nom. cons.	56	1220
		207. Peraceae Klotzsch	5	127
		208. Rafflesiaceae Dumort., nom. cons.	3	25
		209. Euphorbiaceae Juss., nom. cons.	209	6252
		210. Linaceae DC. ex Perleb, nom. cons.	10	255
		211. Ixonanthaceae Planch. ex Miq., nom. cons.	3	17
		212. Picrodendraceae Small, nom. cons.	25	96
		213. Phyllanthaceae Martinov, nom. cons.	57	2050
	40. Geraniales Juss. ex Bercht. & J. Presl	214. Geraniaceae Juss., nom. cons.	5	830
		215. Francoaceae A. Juss., nom. cons.	8	37
	41. Myrtales Juss. ex Bercht. & J. Presl	216. Combretaceae R. Br., nom. cons.	10	530
		217. Lythraceae J. St.-Hil., nom. cons.	27	620
		218. Onagraceae Juss., nom. cons.	22	656
		219. Vochysiaceae A. St.-Hil., nom. cons.	7	217
		220. Myrtaceae Juss., nom. cons.	132	5950
		221. Melastomataceae Juss., nom. cons.	165	5115
		222. Crypteroniaceae A. DC., nom. cons.	3	13
		223. Alzateaceae S. A. Graham	1	1
		224. Penaeaceae Sweet ex Guill., nom. cons.	9	32
	42. Crossosomatales Takht. ex Reveal	225. Aphloiaceae Takht.	1	1
		226. Geissolomataceae A. DC., nom. cons.	1	1
		227. Strasburgeriaceae Tiegh., nom. cons.	2	2
		228. Staphyleaceae Martinov, nom. cons.	2	45
		229. Stachyuraceae J. Agardh, nom. cons.	1	8
		230. Guamatelaceae S. H. Oh & D. Potter	1	1
		231. Crossosomataceae Engl., nom. cons.	4	10
	43. Picramniales Doweld	232. Picramniaceae Fernando & Quinn	3	49
	44. Sapindales Juss. ex Bercht. & J. Presl	234. Nitrariaceae Lindl.	3	19
		233. Biebersteiniaceae Schnizl.	1	4
		235. Kirkiaceae Takht.	1	6
		236. Burseraceae Kunth, nom. cons.	19	615
		237. Anacardiaceae R. Br., nom. cons.	83	860
		238. Sapindaceae Juss., nom. cons.	142	1860
		241. Meliaceae Juss., nom. cons.	53	600
		239. Rutaceae Juss., nom. cons.	148	2070
		240. Simaroubaceae DC., nom. cons.	22	108
	45. Huerteales Doweld	242. Gerrardinaceae M. H. Alford	1	2
		243. Petenaeaceae Christenh., M. F. Fay & M. W. Chase	1	1
		244. Tapisciaceae Takht.	2	6
		245. Dipentodontaceae Merr., nom. cons.	2	20
	46. Malvales Juss. ex Bercht. & J. Presl	246. Neuradaceae Kostel., nom. cons.	3	10
		247. Thymelaeaceae Juss., nom. cons.	46	913
		248. Malvaceae Juss., nom. cons.	244	4225
		249. Cytinaceae A. Rich.	2	10
		250. Muntingiaceae C. Bayer, M. W. Chase & M. F. Fay	3	3
		251. Sphaerosepalaceae Bullock	2	18
		252. Bixaceae Kunth, nom. cons.	4	23
		253. Cistaceae Juss., nom. cons.	9	170
		254. Sarcolaenaceae Caruel, nom. cons.	10	71
		255. Dipterocarpaceae Blume, nom. cons.	16	695
	47. Brassicales Bromhead	256. Akaniaceae Stapf, nom. cons.	2	2
		257. Tropaeolaceae Juss. ex DC., nom. cons.	1	94
		258. Moringaceae Martinov, nom. cons.	1	13
		259. Caricaceae Dumort., nom. cons.	6	35
		260. Setchellanthaceae Iltis	1	1
		261. Limnanthaceae R. Br., nom. cons.	2	8
		262. Bataceae Mart. ex Perleb, nom. cons.	1	2
		263. Salvadoraceae Lindl., nom. cons.	3	11
		264. Koeberliniaceae Engl., nom. cons.	1	2
		265. Emblingiaceae Airy Shaw	1	1
		266. Pentadiplandraceae Hutch. & Dalziel	1	1
		267. Gyrostemonaceae A. Juss., nom. cons.	4	20
		268. Resedaceae Martinov, nom. cons.	12	107
		269. Tovariaceae Pax, nom. cons.	1	2
		270. Capparaceae Juss., nom. cons.	30	324
		271. Cleomaceae Bercht. & J. Presl	1	346
		272. Brassicaceae Burnett, nom. cons. (= Cruciferae Juss., nom. cons.)	328	3628
XVII. Santalanae Thorne ex Reveal	48. Santalales R. Br. ex Bercht. & J. Presl	273. Strombosiaceae Tiegh.	6	18
		274. Erythropalaceae Planch. ex Miq., nom. cons.	3	38
		275. Ximeniaceae Horan.	4	13
		276. Olacaceae R. Br., nom. cons.	4	68
		277. Octoknemaceae Soler.	1	7
		278. Coulaceae Tiegh.	3	3
		279. Aptandraceae Miers	8	33
		280. Balanophoraceae Rich., nom. cons.	17	44
		281. Opiliaceae Valeton, nom. cons.	11	33
		282. Santalaceae R. Br., nom. cons.	43	1000
		283. Loranthaceae Juss., nom. cons.	76	1050
		284. Misodendraceae J. Agardh, nom. cons.	1	8
		285. Schoepfiaceae Blume	3	58
XVIII. Berberidopsidanae Thorne & Reveal	49. Berberidopsidales Doweld	286. Aextoxicaceae Engl. & Gilg, nom. cons.	1	1
		287. Berberidopsidaceae Takht.	2	3
XIX. Caryophyllanae Takht.	50. Caryophyllales Juss. ex Bercht. & J. Presl	288. Frankeniaceae Desv., nom. cons.	1	90
		289. Tamaricaceae Link, nom. cons.	4	78
		290. Plumbaginaceae Juss., nom. cons.	30	725
		291. Polygonaceae Juss., nom. cons.	48	1200
		292. Droseraceae Salisb., nom. cons.	3	180
		293. Nepenthaceae Dumort., nom. cons.	1	150
		294. Drosophyllaceae Chrtek, Slavíková & Studnička	1	1
		295. Dioncophyllaceae Airy Shaw, nom. cons.	3	3
		296. Ancistrocladaceae Planch. ex Walp., nom. cons.	1	21
		297. Rhabdodendraceae Prance	1	3
		298. Simmondsiaceae Tiegh.	1	1
		299. Physenaceae Takht.	1	2
		300. Asteropeiaceae Takht. ex Reveal & Hoogland	1	8
		301. Macarthuriaceae Christenh.	1	10
		302. Caryophyllaceae Juss., nom. cons.	81	2625
		303. Achatocarpaceae Heimerl, nom. cons.	2	11
		304. Amaranthaceae Juss., nom. cons.	165	2040
		305. Microteaceae Schäferhoff & Borsch	1	9
		306. Stegnospermataceae Nakai	1	4
		307. Limeaceae Shipunov ex Reveal	1	21
		308. Lophiocarpaceae Doweld & Reveal	2	6
		309. Barbeuiaceae Nakai	1	1
		310. Kewaceae Christenh.	1	8
		311. Aizoaceae Martinov, nom. cons.	121	1900
		312. Gisekiaceae Nakai	1	8
		313. Sarcobataceae Behnke	1	2
		314. Phytolaccaceae R. Br., nom. cons.	5	33
		315. Petiveriaceae C. Agardh	9	20
		316. Nyctaginaceae Juss., nom. cons.	31	400
		317. Molluginaceae Bartl., nom. cons.	9	80
		318. Montiaceae Raf.	14	230
		319. Halophytaceae A. Soriano	1	1
		320. Didiereaceae Radlk., nom. cons.	7	22
		321. Basellaceae Raf., nom. cons.	4	19
		322. Talinaceae Doweld	2	28
		323. Portulacaceae Juss., nom. cons.	1	115
		324. Anacampserotaceae Eggli & Nyffeler	3	36
		325. Cactaceae Juss., nom. cons.	127	1750
XX. Asteranae Takht.	51. Cornales Link	326. Cornaceae Bercht. & J. Presl, nom. cons.	2	85
		327. Curtisiaceae Takht.	1	1
		328. Grubbiaceae Endl. ex Meisn., nom. cons.	1	3
		329. Nyssaceae Juss. ex Dumort., nom. cons.	5	37
		330. Hydrangeaceae Dumort., nom. cons.	9	223
		331. Loasaceae Juss., nom. cons.	20	308
		332. Hydrostachyaceae Engl., nom. cons.	1	22
	52. Ericales Bercht. & J. Presl	333. Marcgraviaceae Bercht. & J. Presl, nom. cons.	7	120
		334. Tetrameristaceae Hutch.	3	5
		335. Balsaminaceae A. Rich., nom. cons.	2	1000
		336. Sladeniaceae Airy Shaw	2	3
		337. Pentaphylacaceae Engl., nom. cons.	12	330
		338. Fouquieriaceae DC., nom. cons.	1	11
		339. Polemoniaceae Juss., nom. cons.	26	350
		340. Sapotaceae Juss., nom. cons.	54	1273
		341. Ebenaceae Gürke, nom. cons.	4	800
		342. Primulaceae Batsch ex Borkh., nom. cons.	53	2790
		343. Lecythidaceae A. Rich., nom. cons.	25	355
		344. Theaceae Mirb., nom. cons.	9	240
		345. Symplocaceae Desf., nom. cons.	2	260
		346. Diapensiaceae Lindl., nom. cons.	5	12
		347. Styracaceae DC. & Spreng., nom. cons.	11	160
		348. Sarraceniaceae Dumort., nom. cons.	3	34
		349. Roridulaceae Martinov, nom. cons.	1	2
		350. Actinidiaceae Gilg & Werderm., nom. cons.	3	360
		351. Clethraceae Klotzsch, nom. cons.	2	75
		352. Cyrillaceae Lindl., nom. cons.	2	2
		353. Ericaceae Juss., nom. cons.	124	4250
		354. Mitrastemonaceae Makino, nom. cons.	1	2
	53. Icacinales Tiegh.	355. Icacinaceae Miers, nom. cons.	25	165
	54. Oncothecales Doweld	356. Oncothecaceae Kobuski ex Airy Shaw	1	2
	55. Metteniusales Takht.	357. Metteniusaceae H. Karst. ex Schnizl.	11	50
	56. Garryales Mart.	358. Eucommiaceae Engl., nom. cons.	1	1
		359. Garryaceae Lindl., nom. cons.	2	25
	57. Gentianales Juss. ex Bercht. & J. Presl	360. Rubiaceae Juss., nom. cons.	590	13620
		361. Gelsemiaceae Struwe & V. A. Albert	3	11
		362. Loganiaceae R. Br. ex Mart., nom. cons.	15	390
		363. Gentianaceae Juss., nom. cons.	102	1735
		364. Apocynaceae Juss., nom. cons.	366	5100
	58. Boraginales Juss. ex Bercht. & J. Presl	365. Codonaceae Weigend & Hilger	1	2
		366. Wellstediaceae Novák	1	6
		367. Boraginaceae Juss., nom. cons.	101	1198
		368. Hydrophyllaceae R.Br.	12	250
		369. Namaceae Molinari	4	75
		370. Ehretiaceae Mart.	9	154
		371. Cordiaceae R.Br. ex Dumort.	3	400
		372. Heliotropiaceae Schrad.	4	450
	59. Vahliales Doweld	373. Vahliaceae Dandy	1	8
	60. Solanales Juss. ex Bercht. & J. Presl	374. Convolvulaceae Juss., nom. cons.	53	1660
		375. Solanaceae Juss., nom. cons.	100	2600
		376. Montiniaceae Nakai, nom. cons.	3	5
		377. Sphenocleaceae T. Baskerv., nom. cons.	1	2
		378. Hydroleaceae R. Br.	1	12
	61. Lamiales Bromhead	379. Plocospermataceae Hutch.	1	1
		380. Carlemanniaceae Airy Shaw	2	5
		381. Oleaceae Hoffmanns. & Link, nom. cons.	26	790
		382. Tetrachondraceae Wettst.	2	3
		383. Peltantheraceae Molinari	1	1
		384. Calceolariaceae Olmstead	2	271
		385. Gesneriaceae Rich. & Juss., nom. cons.	152	3540
		386. Plantaginaceae Juss., nom. cons.	94	1900
		387. Scrophulariaceae Juss., nom. cons.	62	1830
		388. Linderniaceae Borsch, K. Müll. & Eb. Fisch.	23	220
		389. Byblidaceae Domin, nom. cons.	1	7
		390. Stilbaceae Kunth, nom. cons.	8	40
		391. Schlegeliaceae Reveal	4	37
		392. Martyniaceae Horan., nom. cons.	5	16
		393. Thomandersiaceae Sreem.	1	6
		394. Lentibulariaceae Rich., nom. cons.	3	316
		395. Pedaliaceae R. Br., nom. cons.	13	75
		396. Acanthaceae Juss., nom. cons.	210	4000
		397. Bignoniaceae Juss., nom. cons.	82	870
		398. Verbenaceae J. St.-Hil., nom. cons.	32	1000
		399. Lamiaceae Martinov, nom. cons. (= Labiatae Juss., nom. cons.)	241	7530
		400. Mazaceae Reveal	3	33
		401. Phrymaceae Schauer, nom. cons.	13	186
		402. Wightiaceae Bo Li, Bing Liu, Su Liu & Y. H. Tan	1	2
		403. Paulowniaceae Nakai	2	6
		404. Orobanchaceae Vent., nom. cons.	98	1960
	62. Aquifoliales Senft	405. Stemonuraceae Kårehed	12	90
		406. Cardiopteridaceae Blume, nom. cons.	5	43
		407. Aquifoliaceae Bercht. & J. Presl, nom. cons.	1	500
		408. Phyllonomaceae Small	1	4
		409. Helwingiaceae Decne.	1	4
	63. Asterales Link	410. Rousseaceae DC.	4	6
		411. Campanulaceae Juss., nom. cons.	81	2300
		412. Pentaphragmataceae J. Agardh, nom. cons.	1	30
		413. Stylidiaceae R. Br., nom. cons.	6	245
		414. Alseuosmiaceae Airy Shaw	5	13
		415. Phellinaceae Takht.	1	12
		416. Argophyllaceae Takht.	2	21
		417. Menyanthaceae Dumort., nom. cons.	6	60
		418. Goodeniaceae R. Br., nom. cons.	12	440
		419. Calyceraceae R. Br. ex Rich., nom. cons.	4	60
		420. Asteraceae Bercht. & J. Presl, nom. cons. (= Compositae Giseke, nom. cons.)	1623	24700
	64. Escalloniales Link	421. Escalloniaceae R. Br. ex Dumort., nom. cons.	7	103
	65. Bruniales Dumort.	422. Columelliaceae D. Don, nom. cons.	2	8
		423. Bruniaceae R. Br. ex DC., nom. cons.	6	81
	66. Paracryphiales Takht. ex Reveal	424. Paracryphiaceae Airy Shaw	3	36
	67. Dipsacales Juss. ex Bercht. & J. Presl	425. Viburnaceae Rafinesque, nom. cons.	5	225
		426. Caprifoliaceae Juss., nom. cons.	28	825
	68. Apiales Nakai	427. Pennantiaceae J. Agardh	1	4
		428. Torricelliaceae Hu	3	10
		429. Griseliniaceae Takht., nom. cons. prop.	1	7
		430. Pittosporaceae R. Br., nom. cons.	7	245
		431. Araliaceae Juss., nom. cons.	43	1650
		432. Myodocarpaceae Doweld	2	15
		433. Apiaceae Lindl., nom. cons. (= Umbelliferae Juss., nom. cons.)	442	3575
Notes: The classification ranks and linear arrangement here was mainly derived from Chase & Reveal (2009) and APG IV (2016), and some changes were incorporated based on newly published results (e.g., Nickrent et al. 2010, Kuijt et al. 2015, Luebert et al. 2016, Liu et al. 2019). Genera and species numbers for families were revised on the basis of Christenhusz & Byng (2016) due to different famili…
